# Supplementary material for: Effective photochemical treatment of a municipal solid waste landfill leachate
Source: PLoS One. 2020 Sep 22;15(9):e0239433. doi: 10.1371/journal.pone.0239433 (PMC7508382; doi:10.1371/journal.pone.0239433)
Supplement: S1 File — (XLSX) [file pone.0239433.s001.xlsx]

## Sheet: Fig 3
	[TOC] (mg/lt)
	Time (min)	Without acidification - H2O2 - 400 ppm of Fe(II)	H2O2 - 400 ppm of Fe(II)
	0	1635	1341.75
	15	1717.5	1188.95
	30	1433.5	1137.03
	60	1380.5	1074.51
	90	1373.5	1016.86
	120	1362.5	950.267
	% TOC Conversion
	Time (min)	Without acidification	With full pretreatment
	0	0	0
	15	7	11.388
	30	12.3242	15.2573
	60	15.5657	19.9176
	90	15.9939	24.2141
	120	16.6667	29.177

## Sheet: Fig 4
	[TOC] (mg/lt)
	Time (min)	200 ppm	300 ppm	600 ppm	500 ppm	400 ppm
	0	1183	1286	1170.5	1269	1341.75
	15	1183	1108	892.5	1187.5	1189
	30	1183	1103	852.5	1134.5	1137.25
	60	1157.5	1068	832	1043	1074.75
	90	1155	1051	814	948.5	1016.86
	120	1093.5	1009	813	874.5	950.267
	% TOC Conversion
	Time (min)	200 ppm	300 ppm	600 ppm	500 ppm	400 ppm
	0	0	0	0	0	0
	15	0	13.8414	23.7505	6.42238	11.3844
	30	0	14.2302	27.1679	10.5989	15.2413
	60	2.15554	16.9518	28.9193	17.8093	19.8994
	90	2.36686	18.2737	30.4571	25.2561	24.2141
	120	7.56551	21.5397	30.5425	31.0875	29.177

## Sheet: Fig 5
#Data (visible)	Pretreated diluted leachate	H2O2 - 200 ppm Fe(II)	H2O2 - 300 ppm Fe(II)	H2O2 - 400 ppm Fe(II)	H2O2 - 500 ppm Fe(II)	H2O2 - 600 ppm Fe(II)
190	2.886	2.782	2.729	2.741	2.683	2.678
191	3.056	2.922	2.85	2.837	2.799	2.796
192	3.254	3.094	3.006	2.977	2.956	2.952
193	3.398	3.242	3.175	3.121	3.111	3.102
194	3.449	3.332	3.302	3.254	3.206	3.219
195	3.52	3.415	3.41	3.354	3.286	3.328
196	3.581	3.489	3.498	3.412	3.334	3.416
197	3.639	3.555	3.551	3.457	3.372	3.477
198	3.682	3.616	3.565	3.489	3.424	3.504
199	3.696	3.628	3.574	3.495	3.457	3.505
200	3.717	3.614	3.573	3.514	3.466	3.518
201	3.75	3.625	3.596	3.528	3.482	3.536
202	3.784	3.667	3.624	3.555	3.504	3.556
203	3.806	3.694	3.651	3.584	3.532	3.583
204	3.83	3.732	3.673	3.625	3.573	3.606
205	3.851	3.762	3.679	3.647	3.585	3.621
206	3.861	3.756	3.689	3.658	3.577	3.634
207	3.848	3.741	3.708	3.666	3.567	3.654
208	3.842	3.743	3.697	3.659	3.565	3.658
209	3.844	3.743	3.681	3.64	3.573	3.642
210	3.852	3.731	3.677	3.645	3.583	3.629
211	3.855	3.732	3.673	3.655	3.584	3.61
212	3.839	3.725	3.681	3.675	3.575	3.609
213	3.866	3.71	3.68	3.683	3.563	3.609
214	3.883	3.71	3.678	3.673	3.56	3.617
215	3.886	3.727	3.677	3.654	3.562	3.631
216	3.873	3.746	3.678	3.638	3.579	3.637
217	3.883	3.769	3.688	3.649	3.6	3.649
218	3.899	3.787	3.715	3.674	3.616	3.684
219	3.932	3.79	3.748	3.697	3.629	3.686
220	3.927	3.784	3.768	3.717	3.64	3.7
221	3.924	3.796	3.786	3.729	3.657	3.729
222	3.945	3.821	3.792	3.744	3.693	3.744
223	3.995	3.85	3.796	3.783	3.733	3.756
224	4.073	3.884	3.833	3.826	3.788	3.784
225	4.186	3.983	3.94	3.929	3.891	3.866
226	4.204	4.068	3.99	3.967	3.964	3.924
227	4.176	4.123	4.02	3.993	4.005	3.965
228	4.132	4.125	4.017	4.015	4.014	4.003
229	4.12	4.078	4.018	4.023	3.988	4.032
230	4.114	4.041	4.026	4.008	3.955	4.035
231	4.195	4.08	4.087	4.05	3.965	4.068
232	4.215	4.09	4.095	4.024	3.954	4.036
233	4.218	4.083	4.079	4.001	3.935	3.977
234	4.212	4.071	4.027	3.984	3.915	3.933
235	4.205	4.042	4	3.961	3.892	3.923
236	4.141	4.031	3.975	3.927	3.863	3.914
237	4.131	4.049	3.975	3.922	3.858	3.911
238	4.149	4.068	3.998	3.943	3.888	3.917
239	4.189	4.098	4.034	3.978	3.943	3.951
240	4.247	4.149	4.095	4.044	4.008	4.018
241	4.296	4.212	4.158	4.126	4.07	4.108
242	4.36	4.276	4.22	4.195	4.111	4.178
243	4.426	4.325	4.274	4.235	4.144	4.219
244	4.451	4.335	4.29	4.244	4.167	4.223
245	4.454	4.331	4.285	4.245	4.176	4.216
246	4.453	4.347	4.298	4.274	4.199	4.227
247	4.461	4.4	4.318	4.307	4.215	4.26
248	4.507	4.433	4.335	4.307	4.224	4.283
249	4.506	4.406	4.322	4.27	4.203	4.272
250	4.438	4.336	4.253	4.212	4.142	4.211
251	4.367	4.239	4.195	4.155	4.056	4.129
252	4.327	4.163	4.146	4.11	3.989	4.066
253	4.297	4.134	4.103	4.054	3.933	4.034
254	4.271	4.108	4.058	4.01	3.9	4.003
255	4.239	4.066	4.015	3.969	3.886	3.972
256	4.192	4.064	3.994	3.984	3.897	3.947
257	4.184	4.094	4.02	4.031	3.928	3.954
258	4.276	4.174	4.098	4.083	3.983	4.017
259	4.374	4.257	4.168	4.136	4.046	4.106
260	4.409	4.293	4.219	4.18	4.088	4.16
261	4.422	4.259	4.219	4.175	4.089	4.168
262	4.393	4.21	4.189	4.151	4.038	4.119
263	4.309	4.155	4.105	4.094	3.955	4.028
264	4.293	4.106	4.057	4.026	3.877	3.955
265	4.259	4.079	4.019	3.973	3.837	3.924
266	4.195	4.05	4.005	3.939	3.845	3.921
267	4.189	4.028	3.994	3.94	3.862	3.926
268	4.214	4.033	3.988	3.963	3.873	3.937
269	4.196	4.075	3.999	3.99	3.883	3.934
270	4.235	4.093	4.036	4.011	3.877	3.951
271	4.266	4.103	4.077	4.023	3.876	3.988
272	4.247	4.09	4.093	4.024	3.885	3.996
273	4.27	4.083	4.075	4.005	3.87	3.974
274	4.252	4.065	4.042	3.965	3.853	3.933
275	4.174	4.079	4.003	3.938	3.841	3.892
276	4.123	4.066	3.957	3.901	3.811	3.862
277	4.122	4.025	3.951	3.875	3.794	3.854
278	4.113	4.013	3.948	3.88	3.784	3.841
279	4.135	4.015	3.944	3.895	3.779	3.855
280	4.125	4.001	3.969	3.901	3.778	3.885
281	4.117	4.015	3.963	3.938	3.782	3.909
282	4.132	4.024	3.967	3.939	3.784	3.905
283	4.152	4.028	3.996	3.94	3.798	3.905
284	4.166	4.059	4.005	3.943	3.804	3.905
285	4.178	4.065	3.984	3.937	3.817	3.919
286	4.17	4.06	3.977	3.916	3.808	3.921
287	4.128	4.026	3.943	3.877	3.772	3.889
288	4.171	4.075	3.975	3.933	3.791	3.899
289	4.182	4.124	4.06	4.023	3.831	3.95
290	4.215	4.155	4.118	4.086	3.875	4.013
291	4.264	4.167	4.139	4.143	3.92	4.07
292	4.26	4.18	4.172	4.145	3.928	4.111
293	4.186	4.141	4.152	4.114	3.902	4.095
294	4.187	4.204	4.131	4.167	3.9	4.091
295	4.187	4.221	4.138	4.207	3.879	4.099
296	4.197	4.192	4.163	4.205	3.85	4.123
297	4.23	4.172	4.169	4.185	3.804	4.136
298	4.271	4.205	4.17	4.157	3.742	4.137
299	4.27	4.202	4.154	4.138	3.684	4.123
300	4.289	4.189	4.129	4.121	3.621	4.075
301	4.271	4.144	4.104	4.105	3.558	4.047
302	4.197	4.081	4.104	4.063	3.497	4.044
303	4.135	4.083	4.061	4.037	3.423	4.025
304	4.137	4.099	4.04	4.049	3.353	3.978
305	4.159	4.117	4.044	4.037	3.283	3.974
306	4.19	4.092	4.051	4.043	3.219	3.98
307	4.156	4.06	4.04	4.024	3.163	3.997
308	4.116	4.056	4.04	3.995	3.109	4.035
309	4.12	4.084	4.014	4.037	3.055	4.025
310	4.16	4.114	4.078	4.049	3.006	3.982
311	4.177	4.135	4.094	4.013	2.954	3.955
312	4.147	4.086	4.07	4.01	2.899	3.935
313	4.125	4.017	4.004	4.012	2.842	3.932
314	4.097	4.001	3.958	4.01	2.785	3.927
315	4.075	3.994	3.942	4.021	2.726	3.879
316	4.068	4.05	3.967	3.969	2.669	3.831
317	4.017	4.055	3.965	3.914	2.612	3.815
318	3.987	4.025	3.986	3.911	2.559	3.811
319	3.972	3.957	3.949	3.906	2.51	3.804
320	3.937	3.933	3.955	3.881	2.463	3.772
321	3.949	3.9	3.964	3.884	2.413	3.738
322	3.973	3.885	3.93	3.883	2.363	3.708
323	4.049	3.913	3.902	3.886	2.315	3.702
324	4.085	3.967	3.917	3.916	2.274	3.694
325	4.04	3.952	3.917	3.926	2.237	3.669
326	4.009	3.977	3.979	3.895	2.2	3.635
327	3.998	3.967	3.992	3.859	2.161	3.62
328	3.991	3.911	3.939	3.844	2.118	3.595
329	4.02	3.909	3.855	3.798	2.072	3.552
330	3.972	3.898	3.825	3.779	2.025	3.499
331	3.903	3.836	3.799	3.773	1.981	3.459
332	3.93	3.873	3.851	3.773	1.944	3.412
333	3.947	3.931	3.894	3.736	1.91	3.391
334	3.97	3.939	3.881	3.751	1.875	3.361
335	3.94	3.929	3.83	3.753	1.839	3.321
336	3.938	3.892	3.831	3.733	1.802	3.275
337	3.947	3.853	3.812	3.684	1.768	3.227
338	3.966	3.885	3.861	3.661	1.733	3.174
339	3.991	3.919	3.863	3.637	1.697	3.129
340	3.961	3.952	3.82	3.622	1.661	3.075
341	3.915	3.93	3.807	3.595	1.624	3.022
342	3.939	3.946	3.818	3.549	1.589	2.969
343	3.953	3.949	3.803	3.499	1.557	2.918
344	3.927	3.928	3.804	3.46	1.526	2.874
345	3.933	3.874	3.777	3.447	1.496	2.834
346	3.929	3.871	3.77	3.409	1.468	2.791
347	3.912	3.862	3.787	3.366	1.438	2.743
348	3.89	3.887	3.768	3.328	1.407	2.694
349	3.898	3.869	3.721	3.282	1.376	2.642
350	3.943	3.832	3.675	3.229	1.345	2.591
351	3.951	3.826	3.639	3.177	1.316	2.541
352	4.007	3.861	3.632	3.115	1.286	2.49
353	3.995	3.9	3.615	3.061	1.256	2.441
354	3.986	3.897	3.608	3.02	1.227	2.395
355	4.037	3.854	3.6	2.974	1.199	2.35
356	4.066	3.843	3.596	2.925	1.174	2.305
357	4.098	3.883	3.567	2.873	1.149	2.261
358	4.112	3.926	3.511	2.818	1.121	2.216
359	4.093	3.937	3.443	2.764	1.094	2.174
360	4.128	3.906	3.395	2.714	1.069	2.13
361	4.16	3.859	3.347	2.658	1.046	2.087
362	4.119	3.809	3.31	2.607	1.027	2.048
363	4.131	3.751	3.269	2.559	1.008	2.011
364	4.052	3.693	3.211	2.509	0.987	1.973
365	4.053	3.63	3.144	2.457	0.962	1.93
366	4.085	3.593	3.08	2.4	0.936	1.884
367	4.034	3.566	3.014	2.342	0.911	1.84
368	3.965	3.523	2.957	2.291	0.888	1.8
369	3.932	3.475	2.906	2.242	0.868	1.764
370	3.874	3.417	2.855	2.192	0.845	1.728
371	3.975	3.366	2.801	2.14	0.823	1.689
372	4.027	3.335	2.747	2.09	0.802	1.651
373	3.981	3.29	2.693	2.047	0.783	1.616
374	4.011	3.237	2.642	2.006	0.764	1.581
375	4.022	3.19	2.593	1.967	0.744	1.548
376	4.052	3.138	2.548	1.926	0.726	1.517
377	4.164	3.097	2.504	1.884	0.709	1.487
378	4.217	3.064	2.461	1.847	0.693	1.458
379	4.166	3.018	2.417	1.811	0.678	1.428
380	4.109	2.967	2.368	1.771	0.661	1.396
381	4.028	2.912	2.317	1.73	0.643	1.366
382	3.949	2.857	2.27	1.689	0.628	1.336
383	4.021	2.806	2.231	1.654	0.614	1.308
384	4.154	2.762	2.197	1.623	0.601	1.283
385	4.19	2.716	2.16	1.591	0.587	1.258
386	4.261	2.674	2.121	1.559	0.573	1.233
387	4.273	2.634	2.079	1.527	0.558	1.21
388	4.142	2.595	2.04	1.497	0.546	1.186
389	4.072	2.554	2.005	1.469	0.533	1.164
390	4.079	2.517	1.974	1.444	0.522	1.143
391	4.103	2.48	1.945	1.418	0.51	1.122
392	4.166	2.442	1.914	1.392	0.498	1.101
393	4.173	2.408	1.886	1.369	0.488	1.082
394	4.125	2.375	1.858	1.346	0.48	1.064
395	4.021	2.344	1.829	1.322	0.471	1.046
396	3.97	2.312	1.799	1.3	0.461	1.027
397	3.957	2.28	1.77	1.275	0.45	1.009
398	3.936	2.245	1.737	1.25	0.438	0.989
399	3.926	2.211	1.709	1.226	0.429	0.97
400	3.905	2.179	1.682	1.204	0.419	0.953
401	3.921	2.15	1.657	1.183	0.41	0.936
402	3.904	2.12	1.632	1.162	0.401	0.918
403	3.951	2.09	1.607	1.14	0.392	0.9
404	4.041	2.06	1.581	1.119	0.384	0.884
405	4.014	2.029	1.556	1.1	0.377	0.869
406	3.937	2.001	1.533	1.083	0.37	0.855
407	3.9	1.975	1.512	1.066	0.363	0.842
408	3.886	1.947	1.486	1.046	0.354	0.825
409	4.012	1.915	1.46	1.024	0.345	0.807
410	4.124	1.885	1.435	1.002	0.335	0.789
411	4.132	1.856	1.41	0.982	0.327	0.774
412	4.114	1.827	1.389	0.965	0.321	0.761
413	4.074	1.799	1.367	0.949	0.313	0.748
414	4.009	1.769	1.343	0.931	0.306	0.733
415	3.986	1.738	1.319	0.912	0.299	0.717
416	3.954	1.709	1.294	0.893	0.291	0.702
417	3.914	1.681	1.271	0.874	0.285	0.689
418	3.871	1.656	1.249	0.859	0.279	0.677
419	3.865	1.631	1.229	0.845	0.273	0.665
420	3.799	1.608	1.209	0.83	0.267	0.654
421	3.734	1.583	1.187	0.814	0.261	0.643
422	3.711	1.56	1.169	0.799	0.256	0.632
423	3.687	1.538	1.151	0.784	0.251	0.622
424	3.657	1.516	1.133	0.772	0.247	0.611
425	3.627	1.495	1.117	0.759	0.244	0.602
426	3.582	1.474	1.1	0.746	0.239	0.592
427	3.529	1.45	1.081	0.733	0.234	0.582
428	3.477	1.427	1.063	0.719	0.229	0.572
429	3.421	1.405	1.045	0.706	0.225	0.561
430	3.372	1.383	1.027	0.693	0.22	0.55
431	3.331	1.362	1.011	0.679	0.216	0.541
432	3.307	1.343	0.995	0.668	0.212	0.532
433	3.278	1.323	0.98	0.657	0.207	0.523
434	3.241	1.302	0.965	0.646	0.202	0.514
435	3.196	1.281	0.95	0.635	0.199	0.505
436	3.149	1.262	0.935	0.624	0.195	0.496
437	3.109	1.244	0.922	0.614	0.192	0.487
438	3.067	1.227	0.908	0.604	0.189	0.478
439	3.029	1.212	0.895	0.595	0.185	0.47
440	2.995	1.196	0.882	0.585	0.182	0.462
441	2.963	1.18	0.87	0.576	0.179	0.455
442	2.933	1.166	0.857	0.567	0.176	0.449
443	2.904	1.152	0.845	0.558	0.173	0.442
444	2.872	1.137	0.833	0.549	0.17	0.435
445	2.839	1.123	0.821	0.54	0.166	0.428
446	2.802	1.108	0.811	0.532	0.164	0.421
447	2.766	1.094	0.8	0.526	0.162	0.415
448	2.733	1.081	0.79	0.518	0.16	0.409
449	2.705	1.068	0.78	0.511	0.157	0.404
450	2.679	1.056	0.769	0.503	0.155	0.398
451	2.652	1.043	0.759	0.496	0.154	0.391
452	2.62	1.029	0.748	0.488	0.151	0.385
453	2.586	1.016	0.738	0.481	0.148	0.379
454	2.552	1.002	0.728	0.473	0.146	0.374
455	2.519	0.988	0.717	0.466	0.144	0.368
456	2.489	0.975	0.707	0.459	0.141	0.362
457	2.458	0.962	0.698	0.453	0.138	0.356
458	2.429	0.95	0.689	0.445	0.136	0.35
459	2.404	0.939	0.68	0.439	0.134	0.345
460	2.381	0.929	0.671	0.432	0.133	0.341
461	2.361	0.919	0.663	0.427	0.132	0.337
462	2.337	0.909	0.655	0.422	0.13	0.333
463	2.306	0.897	0.646	0.417	0.128	0.328
464	2.274	0.885	0.637	0.41	0.125	0.323
465	2.243	0.873	0.628	0.404	0.123	0.317
466	2.217	0.863	0.619	0.397	0.121	0.313
467	2.198	0.854	0.611	0.393	0.12	0.309
468	2.18	0.845	0.605	0.388	0.118	0.305
469	2.16	0.835	0.597	0.383	0.117	0.301
470	2.136	0.825	0.59	0.377	0.116	0.296
471	2.109	0.814	0.581	0.372	0.114	0.29
472	2.082	0.804	0.573	0.366	0.113	0.286
473	2.06	0.793	0.566	0.361	0.11	0.282
474	2.039	0.784	0.559	0.356	0.108	0.277
475	2.017	0.775	0.552	0.351	0.106	0.274
476	1.994	0.765	0.546	0.346	0.105	0.27
477	1.973	0.756	0.539	0.342	0.105	0.267
478	1.952	0.746	0.532	0.337	0.103	0.263
479	1.933	0.735	0.525	0.332	0.101	0.259
480	1.91	0.724	0.517	0.328	0.099	0.253
481	1.884	0.712	0.508	0.322	0.097	0.249
482	1.86	0.703	0.501	0.316	0.095	0.244
483	1.841	0.696	0.494	0.312	0.094	0.24
484	1.824	0.691	0.49	0.308	0.094	0.239
485	1.811	0.687	0.486	0.306	0.094	0.238
486	1.795	0.681	0.483	0.304	0.094	0.237
487	1.776	0.674	0.478	0.301	0.093	0.235
488	1.758	0.667	0.472	0.297	0.093	0.232
489	1.74	0.659	0.466	0.293	0.092	0.23
490	1.721	0.651	0.46	0.288	0.09	0.227
491	1.704	0.644	0.453	0.284	0.088	0.223
492	1.688	0.637	0.448	0.281	0.087	0.221
493	1.67	0.631	0.443	0.278	0.086	0.219
494	1.653	0.623	0.438	0.274	0.085	0.217
495	1.633	0.615	0.433	0.271	0.085	0.214
496	1.612	0.607	0.427	0.267	0.084	0.21
497	1.595	0.6	0.421	0.264	0.082	0.206
498	1.579	0.594	0.417	0.262	0.08	0.204
499	1.566	0.589	0.414	0.259	0.079	0.203
500	1.55	0.583	0.41	0.256	0.079	0.201
501	1.534	0.577	0.406	0.252	0.078	0.199
502	1.516	0.571	0.4	0.249	0.077	0.196
503	1.5	0.564	0.393	0.245	0.076	0.192
504	1.483	0.557	0.389	0.242	0.075	0.189
505	1.468	0.551	0.384	0.239	0.074	0.186
506	1.451	0.544	0.38	0.236	0.073	0.184
507	1.436	0.538	0.377	0.232	0.072	0.182
508	1.419	0.532	0.372	0.23	0.071	0.18
509	1.404	0.526	0.367	0.227	0.07	0.178
510	1.391	0.521	0.363	0.225	0.07	0.177
511	1.377	0.517	0.359	0.223	0.069	0.175
512	1.366	0.512	0.356	0.221	0.069	0.173
513	1.354	0.507	0.352	0.219	0.069	0.171
514	1.34	0.5	0.348	0.217	0.068	0.168
515	1.327	0.494	0.344	0.215	0.066	0.166
516	1.312	0.487	0.341	0.211	0.065	0.164
517	1.297	0.484	0.337	0.208	0.064	0.162
518	1.285	0.48	0.334	0.206	0.064	0.16
519	1.273	0.476	0.33	0.204	0.064	0.158
520	1.261	0.472	0.327	0.203	0.063	0.158
521	1.248	0.467	0.324	0.201	0.062	0.155
522	1.235	0.46	0.32	0.198	0.061	0.153
523	1.222	0.455	0.316	0.194	0.06	0.151
524	1.209	0.449	0.311	0.191	0.059	0.148
525	1.195	0.443	0.307	0.189	0.058	0.144
526	1.183	0.437	0.303	0.187	0.057	0.142
527	1.172	0.434	0.3	0.186	0.056	0.14
528	1.163	0.432	0.298	0.185	0.056	0.139
529	1.155	0.431	0.298	0.184	0.057	0.141
530	1.146	0.429	0.297	0.182	0.057	0.141
531	1.135	0.424	0.294	0.18	0.056	0.141
532	1.123	0.419	0.291	0.178	0.055	0.139
533	1.111	0.413	0.286	0.175	0.054	0.137
534	1.1	0.41	0.282	0.174	0.054	0.134
535	1.09	0.406	0.279	0.173	0.054	0.134
536	1.08	0.403	0.277	0.171	0.054	0.133
537	1.069	0.398	0.274	0.169	0.053	0.131
538	1.056	0.393	0.271	0.166	0.051	0.128
539	1.044	0.387	0.267	0.163	0.05	0.125
540	1.033	0.383	0.263	0.161	0.048	0.122
541	1.025	0.38	0.26	0.16	0.048	0.122
542	1.017	0.378	0.258	0.159	0.049	0.122
543	1.01	0.376	0.258	0.159	0.049	0.123
544	1.001	0.373	0.255	0.158	0.049	0.122
545	0.991	0.369	0.252	0.156	0.048	0.121
546	0.98	0.364	0.249	0.154	0.048	0.118
547	0.97	0.361	0.246	0.151	0.047	0.116
548	0.96	0.359	0.244	0.149	0.047	0.115
549	0.951	0.356	0.242	0.147	0.047	0.115
550	0.942	0.351	0.24	0.145	0.046	0.113
551	0.934	0.346	0.236	0.144	0.045	0.111
552	0.925	0.342	0.232	0.143	0.044	0.109
553	0.916	0.34	0.23	0.141	0.043	0.107
554	0.908	0.337	0.228	0.139	0.042	0.106
555	0.899	0.333	0.226	0.138	0.041	0.106
556	0.891	0.331	0.224	0.136	0.04	0.105
557	0.883	0.327	0.222	0.135	0.04	0.105
558	0.875	0.323	0.22	0.134	0.04	0.103
559	0.867	0.321	0.217	0.133	0.04	0.101
560	0.86	0.316	0.215	0.131	0.039	0.099
561	0.851	0.313	0.212	0.129	0.038	0.097
562	0.843	0.31	0.21	0.127	0.038	0.096
563	0.835	0.307	0.209	0.126	0.038	0.096
564	0.828	0.305	0.207	0.124	0.037	0.095
565	0.82	0.302	0.205	0.124	0.037	0.094
566	0.813	0.3	0.202	0.122	0.036	0.093
567	0.806	0.297	0.2	0.122	0.035	0.091
568	0.8	0.294	0.198	0.121	0.035	0.09
569	0.794	0.291	0.197	0.119	0.035	0.089
570	0.786	0.289	0.195	0.117	0.034	0.089
571	0.779	0.286	0.193	0.116	0.034	0.087
572	0.771	0.283	0.191	0.114	0.034	0.087
573	0.764	0.281	0.188	0.114	0.033	0.085
574	0.758	0.279	0.186	0.114	0.034	0.084
575	0.751	0.277	0.185	0.112	0.033	0.084
576	0.745	0.275	0.183	0.111	0.034	0.085
577	0.741	0.272	0.182	0.111	0.033	0.085
578	0.735	0.269	0.181	0.109	0.033	0.084
579	0.728	0.267	0.178	0.108	0.032	0.082
580	0.721	0.264	0.176	0.106	0.031	0.08
581	0.713	0.261	0.174	0.105	0.03	0.079
582	0.707	0.258	0.173	0.103	0.031	0.079
583	0.701	0.256	0.171	0.103	0.03	0.078
584	0.695	0.253	0.17	0.102	0.03	0.077
585	0.688	0.25	0.167	0.1	0.029	0.076
586	0.682	0.247	0.165	0.098	0.028	0.075
587	0.676	0.246	0.163	0.098	0.028	0.073
588	0.67	0.244	0.161	0.096	0.027	0.073
589	0.664	0.243	0.159	0.095	0.028	0.072
590	0.657	0.24	0.158	0.095	0.027	0.071
591	0.651	0.237	0.156	0.093	0.027	0.071
592	0.645	0.235	0.155	0.093	0.027	0.069
593	0.64	0.232	0.153	0.093	0.026	0.068
594	0.634	0.229	0.152	0.092	0.025	0.068
595	0.627	0.226	0.15	0.091	0.025	0.066
596	0.622	0.224	0.149	0.089	0.025	0.066
597	0.616	0.223	0.148	0.088	0.025	0.066
598	0.612	0.223	0.147	0.087	0.025	0.066
599	0.608	0.222	0.146	0.087	0.025	0.066
600	0.602	0.221	0.145	0.086	0.024	0.067
601	0.596	0.218	0.144	0.084	0.024	0.065
602	0.59	0.214	0.141	0.082	0.023	0.063
603	0.583	0.211	0.138	0.082	0.022	0.061
604	0.578	0.207	0.135	0.082	0.022	0.059
605	0.573	0.206	0.134	0.081	0.023	0.059
606	0.568	0.205	0.133	0.081	0.024	0.059
607	0.564	0.205	0.134	0.079	0.025	0.059
608	0.559	0.203	0.133	0.078	0.024	0.06
609	0.552	0.2	0.131	0.077	0.023	0.059
610	0.547	0.198	0.13	0.076	0.022	0.057
611	0.543	0.198	0.129	0.075	0.021	0.057
612	0.538	0.197	0.128	0.075	0.022	0.056
613	0.534	0.196	0.127	0.075	0.021	0.056
614	0.529	0.194	0.126	0.074	0.02	0.056
615	0.523	0.192	0.125	0.073	0.021	0.056
616	0.519	0.189	0.122	0.071	0.023	0.053
617	0.514	0.187	0.121	0.07	0.022	0.052
618	0.508	0.183	0.119	0.069	0.022	0.052
619	0.504	0.181	0.117	0.069	0.022	0.052
620	0.499	0.18	0.115	0.07	0.02	0.051
621	0.495	0.18	0.113	0.069	0.02	0.05
622	0.491	0.179	0.111	0.068	0.021	0.048
623	0.486	0.178	0.112	0.067	0.021	0.048
624	0.481	0.176	0.113	0.065	0.021	0.049
625	0.476	0.174	0.113	0.063	0.021	0.049
626	0.472	0.173	0.112	0.064	0.02	0.049
627	0.469	0.172	0.111	0.063	0.019	0.049
628	0.466	0.17	0.109	0.063	0.019	0.049
629	0.461	0.169	0.108	0.062	0.019	0.05
630	0.457	0.166	0.107	0.062	0.018	0.049
631	0.453	0.165	0.106	0.062	0.019	0.048
632	0.45	0.165	0.105	0.062	0.02	0.046
633	0.446	0.165	0.104	0.061	0.019	0.046
634	0.444	0.165	0.103	0.061	0.018	0.046
635	0.439	0.163	0.102	0.06	0.017	0.046
636	0.434	0.161	0.1	0.059	0.016	0.045
637	0.429	0.158	0.098	0.059	0.016	0.043
638	0.423	0.155	0.097	0.058	0.016	0.043
639	0.418	0.152	0.096	0.056	0.016	0.042
640	0.414	0.15	0.095	0.054	0.014	0.041
641	0.409	0.148	0.093	0.054	0.013	0.039
642	0.405	0.147	0.091	0.053	0.013	0.038
643	0.401	0.144	0.09	0.053	0.013	0.036
644	0.396	0.143	0.088	0.052	0.012	0.035
645	0.392	0.141	0.087	0.05	0.013	0.035
646	0.389	0.14	0.087	0.05	0.013	0.035
647	0.385	0.139	0.087	0.05	0.013	0.035
648	0.383	0.138	0.086	0.05	0.014	0.035
649	0.38	0.137	0.085	0.049	0.013	0.035
650	0.377	0.137	0.085	0.048	0.013	0.036
651	0.374	0.136	0.085	0.047	0.013	0.036
652	0.372	0.134	0.085	0.047	0.012	0.036
653	0.368	0.133	0.085	0.047	0.011	0.036
654	0.364	0.131	0.083	0.046	0.012	0.036
655	0.361	0.129	0.081	0.045	0.012	0.035
656	0.356	0.127	0.079	0.044	0.013	0.033
657	0.352	0.125	0.078	0.044	0.012	0.031
658	0.35	0.123	0.077	0.044	0.012	0.03
659	0.346	0.124	0.077	0.044	0.011	0.03
660	0.343	0.124	0.076	0.043	0.012	0.031
661	0.339	0.123	0.075	0.043	0.012	0.032
662	0.335	0.122	0.074	0.043	0.011	0.032
663	0.332	0.12	0.074	0.043	0.01	0.032
664	0.328	0.119	0.073	0.042	0.011	0.03
665	0.324	0.117	0.072	0.04	0.011	0.03
666	0.32	0.115	0.071	0.039	0.011	0.029
667	0.317	0.113	0.07	0.038	0.011	0.029
668	0.314	0.112	0.069	0.038	0.011	0.028
669	0.312	0.111	0.068	0.038	0.01	0.028
670	0.308	0.111	0.067	0.038	0.01	0.027
671	0.306	0.11	0.067	0.037	0.01	0.027
672	0.303	0.109	0.066	0.036	0.01	0.026
673	0.299	0.108	0.066	0.036	0.011	0.027
674	0.297	0.107	0.065	0.036	0.01	0.026
675	0.294	0.104	0.063	0.035	0.009	0.024
676	0.291	0.102	0.062	0.035	0.009	0.023
677	0.289	0.101	0.061	0.034	0.008	0.022
678	0.288	0.101	0.061	0.034	0.008	0.023
679	0.285	0.101	0.061	0.034	0.009	0.024
680	0.283	0.101	0.061	0.034	0.009	0.025
681	0.279	0.1	0.062	0.034	0.01	0.025
682	0.275	0.098	0.06	0.033	0.01	0.024
683	0.272	0.097	0.059	0.033	0.01	0.023
684	0.27	0.096	0.058	0.031	0.01	0.022
685	0.268	0.095	0.056	0.03	0.01	0.022
686	0.266	0.095	0.055	0.03	0.009	0.022
687	0.262	0.093	0.056	0.03	0.009	0.022
688	0.259	0.092	0.055	0.03	0.01	0.021
689	0.256	0.092	0.056	0.03	0.01	0.021
690	0.254	0.09	0.056	0.03	0.009	0.021
691	0.252	0.09	0.055	0.03	0.008	0.021
692	0.25	0.09	0.053	0.029	0.008	0.02
693	0.247	0.088	0.052	0.028	0.007	0.018
694	0.245	0.086	0.05	0.027	0.008	0.016
695	0.244	0.084	0.05	0.026	0.008	0.016
696	0.241	0.083	0.05	0.026	0.007	0.017
697	0.239	0.084	0.051	0.027	0.007	0.019
698	0.236	0.085	0.05	0.027	0.007	0.02
699	0.234	0.086	0.05	0.027	0.007	0.02
700	0.234	0.086	0.049	0.027	0.007	0.02

## Sheet: Fig 6
	[TOC] (mg/lt)
	Time (min)	400 ppm of Fe(III)	300 ppm of Fe(III)	500 ppm of Fe(III)	600 ppm of Fe(III)	700 ppm of Fe(III)
	0	1235.25	1232	1218	1268	1109
	15	940.75	804	596.5	514.5	416.5
	30	900.75	802.5	595	501.5	403
	60	865.5	800	559.5	416	392
	90	784.75	769	542.5	402	384.5
	120	645	750	522	387	335.5
	% TOC Conversion
	Time (min)	400 ppm	300 ppm	500 ppm	600 ppm	700 ppm
	0	0	0	0	0	0
	15	23.8413	34.7403	51.0263	59.4243	62.4436
	30	27.0795	34.862	51.1494	60.4495	63.661
	60	29.9332	35.0649	54.064	67.1924	64.6528
	90	36.4704	37.5812	55.4598	68.2965	65.3291
	120	47.7838	39.1234	57.1429	69.4795	69.7475

## Sheet: Fig 7
#Data (visible)	Pretreated diluted leachate	H2O2 - 300 ppm Fe(III)	H2O2 - 400 ppm Fe(III)	H2O2 - 500 ppm Fe(III)	H2O2 - 600 ppm Fe(III)	H2O2 - 700 ppm Fe(III)
190	2.886	2.56	2.61	2.543	2.513	2.503
191	3.056	2.677	2.745	2.679	2.639	2.629
192	3.254	2.828	2.904	2.844	2.799	2.795
193	3.398	2.976	3.057	2.996	2.96	2.969
194	3.449	3.082	3.158	3.096	3.082	3.095
195	3.52	3.183	3.243	3.186	3.19	3.201
196	3.581	3.272	3.309	3.265	3.274	3.28
197	3.639	3.343	3.362	3.335	3.338	3.343
198	3.682	3.396	3.391	3.388	3.385	3.388
199	3.696	3.423	3.405	3.417	3.411	3.42
200	3.717	3.445	3.422	3.438	3.425	3.438
201	3.75	3.468	3.442	3.462	3.442	3.451
202	3.784	3.502	3.468	3.488	3.466	3.477
203	3.806	3.532	3.501	3.511	3.496	3.518
204	3.83	3.56	3.527	3.531	3.53	3.547
205	3.851	3.58	3.534	3.539	3.552	3.561
206	3.861	3.597	3.531	3.555	3.548	3.557
207	3.848	3.597	3.515	3.567	3.541	3.545
208	3.842	3.591	3.513	3.568	3.535	3.534
209	3.844	3.583	3.519	3.564	3.533	3.54
210	3.852	3.581	3.528	3.562	3.541	3.547
211	3.855	3.578	3.535	3.558	3.548	3.553
212	3.839	3.577	3.537	3.573	3.553	3.556
213	3.866	3.56	3.527	3.581	3.551	3.556
214	3.883	3.539	3.519	3.572	3.543	3.555
215	3.886	3.534	3.512	3.566	3.549	3.562
216	3.873	3.54	3.516	3.554	3.554	3.562
217	3.883	3.558	3.534	3.546	3.556	3.556
218	3.899	3.586	3.566	3.553	3.572	3.554
219	3.932	3.614	3.593	3.579	3.587	3.568
220	3.927	3.634	3.608	3.612	3.601	3.601
221	3.924	3.649	3.617	3.645	3.621	3.636
222	3.945	3.659	3.632	3.665	3.633	3.663
223	3.995	3.671	3.66	3.688	3.648	3.687
224	4.073	3.698	3.716	3.72	3.68	3.716
225	4.186	3.789	3.827	3.806	3.778	3.802
226	4.204	3.823	3.892	3.84	3.821	3.85
227	4.176	3.857	3.916	3.878	3.849	3.89
228	4.132	3.897	3.918	3.909	3.868	3.931
229	4.12	3.945	3.895	3.944	3.895	3.966
230	4.114	3.98	3.89	3.978	3.913	3.979
231	4.195	4.04	3.929	4.032	3.983	4.02
232	4.215	4.004	3.926	4.005	3.971	3.993
233	4.218	3.958	3.905	3.967	3.937	3.954
234	4.212	3.915	3.871	3.912	3.895	3.933
235	4.205	3.892	3.829	3.863	3.864	3.915
236	4.141	3.866	3.808	3.835	3.826	3.884
237	4.131	3.854	3.807	3.834	3.818	3.861
238	4.149	3.863	3.842	3.855	3.828	3.857
239	4.189	3.897	3.904	3.889	3.861	3.88
240	4.247	3.95	3.974	3.946	3.916	3.938
241	4.296	4.016	4.045	4.016	3.983	4.008
242	4.36	4.079	4.093	4.087	4.044	4.062
243	4.426	4.115	4.103	4.134	4.083	4.091
244	4.451	4.133	4.104	4.16	4.107	4.106
245	4.454	4.147	4.103	4.167	4.123	4.113
246	4.453	4.157	4.124	4.175	4.138	4.128
247	4.461	4.175	4.151	4.19	4.162	4.139
248	4.507	4.189	4.159	4.197	4.18	4.129
249	4.506	4.172	4.119	4.174	4.174	4.098
250	4.438	4.133	4.051	4.125	4.13	4.039
251	4.367	4.087	3.977	4.06	4.064	3.967
252	4.327	4.031	3.917	3.998	3.996	3.9
253	4.297	3.983	3.861	3.947	3.939	3.841
254	4.271	3.94	3.811	3.909	3.891	3.787
255	4.239	3.89	3.771	3.876	3.845	3.738
256	4.192	3.856	3.753	3.859	3.801	3.691
257	4.184	3.849	3.773	3.863	3.78	3.659
258	4.276	3.884	3.82	3.916	3.803	3.651
259	4.374	3.95	3.868	3.983	3.862	3.659
260	4.409	4.025	3.887	4.036	3.929	3.668
261	4.422	4.07	3.873	4.051	3.966	3.673
262	4.393	4.062	3.818	4.026	3.959	3.657
263	4.309	3.999	3.741	3.952	3.902	3.612
264	4.293	3.916	3.671	3.882	3.828	3.558
265	4.259	3.842	3.624	3.827	3.76	3.504
266	4.195	3.797	3.592	3.802	3.716	3.461
267	4.189	3.791	3.576	3.805	3.693	3.435
268	4.214	3.808	3.561	3.827	3.688	3.416
269	4.196	3.823	3.541	3.844	3.691	3.395
270	4.235	3.835	3.52	3.845	3.699	3.381
271	4.266	3.854	3.502	3.834	3.7	3.37
272	4.247	3.858	3.479	3.817	3.698	3.356
273	4.27	3.85	3.451	3.798	3.688	3.34
274	4.252	3.834	3.413	3.775	3.665	3.317
275	4.174	3.804	3.37	3.76	3.634	3.286
276	4.123	3.772	3.327	3.74	3.595	3.254
277	4.122	3.759	3.285	3.715	3.558	3.222
278	4.113	3.746	3.246	3.694	3.524	3.188
279	4.135	3.747	3.207	3.676	3.496	3.156
280	4.125	3.763	3.165	3.663	3.476	3.124
281	4.117	3.768	3.121	3.662	3.452	3.094
282	4.132	3.761	3.075	3.659	3.425	3.065
283	4.152	3.758	3.03	3.654	3.398	3.034
284	4.166	3.743	2.977	3.646	3.365	3.002
285	4.178	3.73	2.921	3.626	3.329	2.964
286	4.17	3.721	2.865	3.598	3.297	2.925
287	4.128	3.686	2.807	3.547	3.252	2.885
288	4.171	3.701	2.753	3.518	3.213	2.847
289	4.182	3.74	2.704	3.51	3.176	2.813
290	4.215	3.774	2.651	3.502	3.139	2.778
291	4.264	3.778	2.594	3.48	3.094	2.737
292	4.26	3.73	2.537	3.43	3.042	2.694
293	4.186	3.632	2.475	3.346	2.978	2.646
294	4.187	3.57	2.419	3.283	2.92	2.6
295	4.187	3.514	2.368	3.235	2.862	2.557
296	4.197	3.469	2.321	3.193	2.809	2.515
297	4.23	3.417	2.272	3.144	2.753	2.473
298	4.271	3.352	2.222	3.086	2.698	2.433
299	4.27	3.278	2.168	3.023	2.642	2.392
300	4.289	3.204	2.116	2.955	2.586	2.349
301	4.271	3.129	2.064	2.889	2.528	2.303
302	4.197	3.063	2.019	2.831	2.475	2.258
303	4.135	2.999	1.971	2.769	2.421	2.215
304	4.137	2.937	1.924	2.71	2.369	2.175
305	4.159	2.869	1.876	2.646	2.313	2.131
306	4.19	2.798	1.83	2.58	2.257	2.087
307	4.156	2.727	1.783	2.517	2.202	2.043
308	4.116	2.662	1.741	2.464	2.151	2.002
309	4.12	2.603	1.703	2.415	2.103	1.965
310	4.16	2.552	1.67	2.368	2.059	1.931
311	4.177	2.504	1.637	2.321	2.016	1.896
312	4.147	2.453	1.603	2.273	1.976	1.864
313	4.125	2.4	1.567	2.223	1.934	1.829
314	4.097	2.348	1.531	2.176	1.893	1.795
315	4.075	2.295	1.497	2.129	1.85	1.76
316	4.068	2.248	1.465	2.084	1.812	1.728
317	4.017	2.203	1.432	2.041	1.773	1.695
318	3.987	2.158	1.4	2.001	1.738	1.665
319	3.972	2.114	1.37	1.961	1.7	1.634
320	3.937	2.071	1.34	1.922	1.666	1.604
321	3.949	2.024	1.309	1.879	1.629	1.572
322	3.973	1.981	1.281	1.839	1.593	1.542
323	4.049	1.937	1.253	1.8	1.558	1.511
324	4.085	1.9	1.231	1.765	1.527	1.485
325	4.04	1.867	1.21	1.735	1.499	1.463
326	4.009	1.836	1.189	1.708	1.475	1.443
327	3.998	1.803	1.167	1.678	1.45	1.421
328	3.991	1.769	1.143	1.648	1.422	1.396
329	4.02	1.73	1.118	1.614	1.393	1.368
330	3.972	1.69	1.092	1.578	1.36	1.339
331	3.903	1.652	1.067	1.541	1.331	1.312
332	3.93	1.618	1.047	1.51	1.305	1.288
333	3.947	1.586	1.028	1.482	1.281	1.266
334	3.97	1.556	1.008	1.455	1.258	1.244
335	3.94	1.528	0.987	1.43	1.237	1.223
336	3.938	1.499	0.967	1.404	1.214	1.202
337	3.947	1.47	0.949	1.377	1.193	1.182
338	3.966	1.439	0.933	1.35	1.169	1.159
339	3.991	1.408	0.915	1.323	1.144	1.136
340	3.961	1.377	0.895	1.297	1.121	1.113
341	3.915	1.346	0.874	1.271	1.099	1.09
342	3.939	1.316	0.854	1.246	1.077	1.068
343	3.953	1.284	0.836	1.218	1.054	1.046
344	3.927	1.254	0.82	1.192	1.032	1.025
345	3.933	1.23	0.805	1.169	1.013	1.007
346	3.929	1.207	0.79	1.149	0.994	0.989
347	3.912	1.182	0.774	1.127	0.975	0.97
348	3.89	1.157	0.757	1.105	0.954	0.949
349	3.898	1.129	0.738	1.081	0.932	0.929
350	3.943	1.103	0.722	1.057	0.912	0.908
351	3.951	1.077	0.706	1.034	0.893	0.89
352	4.007	1.051	0.688	1.012	0.873	0.87
353	3.995	1.024	0.672	0.988	0.853	0.849
354	3.986	1	0.656	0.965	0.833	0.829
355	4.037	0.977	0.641	0.944	0.814	0.811
356	4.066	0.955	0.628	0.924	0.796	0.793
357	4.098	0.932	0.614	0.905	0.779	0.776
358	4.112	0.909	0.598	0.886	0.762	0.759
359	4.093	0.887	0.584	0.867	0.746	0.742
360	4.128	0.867	0.571	0.848	0.731	0.726
361	4.16	0.846	0.561	0.829	0.715	0.711
362	4.119	0.828	0.553	0.812	0.698	0.695
363	4.131	0.81	0.543	0.797	0.682	0.679
364	4.052	0.792	0.531	0.78	0.666	0.663
365	4.053	0.774	0.516	0.762	0.65	0.648
366	4.085	0.752	0.501	0.742	0.634	0.633
367	4.034	0.729	0.487	0.722	0.617	0.617
368	3.965	0.708	0.475	0.704	0.6	0.6
369	3.932	0.688	0.463	0.686	0.585	0.584
370	3.874	0.67	0.449	0.67	0.571	0.569
371	3.975	0.652	0.437	0.652	0.556	0.555
372	4.027	0.635	0.423	0.635	0.541	0.541
373	3.981	0.619	0.411	0.619	0.526	0.527
374	4.011	0.603	0.399	0.602	0.512	0.513
375	4.022	0.587	0.389	0.587	0.498	0.501
376	4.052	0.572	0.38	0.573	0.485	0.489
377	4.164	0.557	0.373	0.559	0.473	0.477
378	4.217	0.544	0.365	0.546	0.462	0.466
379	4.166	0.53	0.357	0.534	0.45	0.455
380	4.109	0.517	0.346	0.52	0.438	0.443
381	4.028	0.502	0.335	0.506	0.424	0.431
382	3.949	0.489	0.326	0.492	0.412	0.419
383	4.021	0.476	0.318	0.479	0.4	0.408
384	4.154	0.464	0.311	0.466	0.39	0.4
385	4.19	0.452	0.304	0.455	0.38	0.391
386	4.261	0.44	0.296	0.444	0.369	0.381
387	4.273	0.428	0.288	0.432	0.358	0.371
388	4.142	0.417	0.28	0.422	0.348	0.361
389	4.072	0.406	0.272	0.41	0.339	0.352
390	4.079	0.397	0.266	0.401	0.331	0.344
391	4.103	0.387	0.26	0.392	0.322	0.336
392	4.166	0.377	0.253	0.382	0.313	0.328
393	4.173	0.369	0.248	0.374	0.305	0.321
394	4.125	0.362	0.243	0.367	0.298	0.314
395	4.021	0.354	0.238	0.356	0.29	0.307
396	3.97	0.345	0.233	0.348	0.283	0.299
397	3.957	0.336	0.227	0.338	0.274	0.292
398	3.936	0.326	0.222	0.328	0.265	0.283
399	3.926	0.317	0.216	0.32	0.257	0.276
400	3.905	0.309	0.211	0.312	0.25	0.27
401	3.921	0.302	0.205	0.305	0.243	0.264
402	3.904	0.294	0.199	0.297	0.236	0.258
403	3.951	0.288	0.193	0.289	0.229	0.251
404	4.041	0.282	0.189	0.281	0.223	0.245
405	4.014	0.274	0.186	0.274	0.216	0.238
406	3.937	0.268	0.184	0.267	0.21	0.232
407	3.9	0.264	0.18	0.263	0.204	0.228
408	3.886	0.256	0.175	0.257	0.198	0.224
409	4.012	0.248	0.169	0.248	0.191	0.218
410	4.124	0.242	0.161	0.24	0.184	0.212
411	4.132	0.235	0.156	0.232	0.179	0.205
412	4.114	0.23	0.152	0.226	0.172	0.197
413	4.074	0.224	0.147	0.221	0.167	0.192
414	4.009	0.218	0.143	0.215	0.162	0.188
415	3.986	0.212	0.139	0.208	0.156	0.183
416	3.954	0.206	0.134	0.201	0.151	0.178
417	3.914	0.201	0.129	0.195	0.146	0.173
418	3.871	0.196	0.125	0.19	0.141	0.168
419	3.865	0.191	0.121	0.185	0.137	0.164
420	3.799	0.186	0.119	0.181	0.132	0.159
421	3.734	0.182	0.117	0.176	0.127	0.155
422	3.711	0.178	0.115	0.172	0.124	0.152
423	3.687	0.175	0.114	0.167	0.12	0.148
424	3.657	0.171	0.113	0.163	0.117	0.144
425	3.627	0.167	0.111	0.159	0.113	0.141
426	3.582	0.163	0.109	0.155	0.109	0.138
427	3.529	0.159	0.107	0.151	0.106	0.134
428	3.477	0.156	0.105	0.147	0.102	0.131
429	3.421	0.153	0.103	0.144	0.099	0.127
430	3.372	0.15	0.1	0.14	0.096	0.124
431	3.331	0.146	0.096	0.135	0.092	0.12
432	3.307	0.142	0.092	0.131	0.09	0.117
433	3.278	0.139	0.09	0.128	0.087	0.115
434	3.241	0.136	0.089	0.125	0.084	0.112
435	3.196	0.133	0.087	0.122	0.082	0.109
436	3.149	0.13	0.085	0.119	0.079	0.106
437	3.109	0.126	0.083	0.116	0.076	0.103
438	3.067	0.123	0.082	0.113	0.073	0.101
439	3.029	0.12	0.079	0.109	0.07	0.098
440	2.995	0.116	0.077	0.105	0.068	0.096
441	2.963	0.114	0.076	0.103	0.066	0.095
442	2.933	0.112	0.074	0.101	0.063	0.093
443	2.904	0.111	0.074	0.1	0.061	0.091
444	2.872	0.11	0.073	0.098	0.059	0.089
445	2.839	0.108	0.07	0.096	0.058	0.086
446	2.802	0.105	0.069	0.094	0.056	0.084
447	2.766	0.103	0.068	0.091	0.054	0.081
448	2.733	0.101	0.068	0.09	0.052	0.08
449	2.705	0.1	0.068	0.088	0.05	0.078
450	2.679	0.098	0.067	0.087	0.049	0.077
451	2.652	0.096	0.066	0.084	0.047	0.074
452	2.62	0.094	0.065	0.082	0.045	0.071
453	2.586	0.092	0.064	0.079	0.043	0.069
454	2.552	0.09	0.063	0.077	0.041	0.068
455	2.519	0.088	0.062	0.075	0.041	0.068
456	2.489	0.087	0.059	0.074	0.041	0.068
457	2.458	0.086	0.056	0.073	0.039	0.067
458	2.429	0.085	0.055	0.072	0.037	0.066
459	2.404	0.082	0.054	0.069	0.036	0.065
460	2.381	0.08	0.056	0.068	0.035	0.064
461	2.361	0.079	0.057	0.066	0.034	0.062
462	2.337	0.079	0.057	0.065	0.033	0.061
463	2.306	0.079	0.055	0.065	0.032	0.059
464	2.274	0.077	0.053	0.063	0.03	0.058
465	2.243	0.076	0.052	0.062	0.028	0.057
466	2.217	0.074	0.052	0.062	0.028	0.055
467	2.198	0.073	0.052	0.061	0.027	0.054
468	2.18	0.072	0.051	0.06	0.027	0.055
469	2.16	0.072	0.05	0.06	0.027	0.054
470	2.136	0.07	0.049	0.058	0.026	0.052
471	2.109	0.069	0.049	0.056	0.024	0.051
472	2.082	0.066	0.048	0.055	0.024	0.05
473	2.06	0.065	0.046	0.054	0.023	0.049
474	2.039	0.067	0.044	0.052	0.023	0.049
475	2.017	0.068	0.043	0.052	0.022	0.048
476	1.994	0.067	0.043	0.051	0.021	0.048
477	1.973	0.066	0.042	0.05	0.02	0.047
478	1.952	0.064	0.042	0.05	0.02	0.047
479	1.933	0.063	0.041	0.049	0.02	0.046
480	1.91	0.062	0.038	0.048	0.019	0.045
481	1.884	0.06	0.035	0.047	0.019	0.045
482	1.86	0.059	0.034	0.046	0.018	0.045
483	1.841	0.058	0.033	0.046	0.017	0.045
484	1.824	0.057	0.035	0.045	0.017	0.044
485	1.811	0.057	0.038	0.045	0.016	0.043
486	1.795	0.057	0.039	0.045	0.016	0.042
487	1.776	0.056	0.04	0.044	0.016	0.042
488	1.758	0.056	0.039	0.043	0.015	0.041
489	1.74	0.054	0.038	0.042	0.014	0.04
490	1.721	0.052	0.038	0.041	0.013	0.039
491	1.704	0.051	0.038	0.041	0.013	0.039
492	1.688	0.05	0.039	0.041	0.012	0.038
493	1.67	0.052	0.039	0.041	0.011	0.037
494	1.653	0.052	0.04	0.039	0.011	0.036
495	1.633	0.051	0.041	0.038	0.011	0.037
496	1.612	0.05	0.039	0.037	0.012	0.038
497	1.595	0.049	0.037	0.037	0.013	0.04
498	1.579	0.049	0.035	0.037	0.013	0.04
499	1.566	0.049	0.034	0.038	0.012	0.039
500	1.55	0.048	0.035	0.036	0.011	0.037
501	1.534	0.047	0.034	0.035	0.011	0.037
502	1.516	0.047	0.032	0.035	0.011	0.036
503	1.5	0.047	0.031	0.035	0.011	0.036
504	1.483	0.046	0.031	0.034	0.011	0.037
505	1.468	0.044	0.031	0.034	0.01	0.037
506	1.451	0.043	0.031	0.033	0.01	0.037
507	1.436	0.043	0.03	0.032	0.01	0.036
508	1.419	0.043	0.03	0.032	0.009	0.036
509	1.404	0.042	0.03	0.031	0.009	0.035
510	1.391	0.042	0.03	0.031	0.009	0.036
511	1.377	0.043	0.03	0.032	0.009	0.035
512	1.366	0.042	0.031	0.031	0.008	0.035
513	1.354	0.041	0.032	0.029	0.009	0.035
514	1.34	0.04	0.031	0.029	0.008	0.034
515	1.327	0.039	0.029	0.028	0.008	0.034
516	1.312	0.039	0.027	0.029	0.008	0.035
517	1.297	0.04	0.026	0.03	0.008	0.035
518	1.285	0.04	0.027	0.03	0.008	0.034
519	1.273	0.04	0.028	0.03	0.007	0.033
520	1.261	0.04	0.028	0.029	0.006	0.032
521	1.248	0.039	0.029	0.027	0.006	0.033
522	1.235	0.038	0.028	0.027	0.006	0.033
523	1.222	0.038	0.026	0.027	0.006	0.033
524	1.209	0.037	0.024	0.027	0.006	0.033
525	1.195	0.037	0.022	0.027	0.005	0.032
526	1.183	0.037	0.02	0.027	0.005	0.033
527	1.172	0.036	0.02	0.026	0.006	0.033
528	1.163	0.036	0.021	0.026	0.006	0.033
529	1.155	0.037	0.024	0.026	0.007	0.034
530	1.146	0.037	0.027	0.026	0.006	0.033
531	1.135	0.036	0.028	0.025	0.005	0.033
532	1.123	0.034	0.026	0.024	0.005	0.033
533	1.111	0.034	0.025	0.024	0.004	0.032
534	1.1	0.033	0.025	0.023	0.004	0.032
535	1.09	0.033	0.026	0.023	0.005	0.032
536	1.08	0.034	0.027	0.024	0.005	0.031
537	1.069	0.033	0.025	0.023	0.006	0.031
538	1.056	0.033	0.023	0.023	0.005	0.031
539	1.044	0.033	0.021	0.024	0.004	0.031
540	1.033	0.031	0.019	0.023	0.004	0.031
541	1.025	0.031	0.02	0.022	0.004	0.031
542	1.017	0.031	0.022	0.021	0.005	0.032
543	1.01	0.031	0.025	0.02	0.005	0.031
544	1.001	0.032	0.026	0.021	0.004	0.031
545	0.991	0.033	0.025	0.022	0.004	0.031
546	0.98	0.032	0.025	0.022	0.003	0.031
547	0.97	0.03	0.025	0.021	0.003	0.03
548	0.96	0.029	0.024	0.02	0.004	0.03
549	0.951	0.029	0.024	0.021	0.004	0.031
550	0.942	0.029	0.023	0.021	0.004	0.031
551	0.934	0.031	0.021	0.021	0.005	0.032
552	0.925	0.031	0.021	0.021	0.003	0.031
553	0.916	0.03	0.021	0.02	0.003	0.031
554	0.908	0.027	0.021	0.018	0.003	0.03
555	0.899	0.026	0.021	0.017	0.004	0.031
556	0.891	0.025	0.02	0.016	0.003	0.03
557	0.883	0.026	0.02	0.017	0.003	0.031
558	0.875	0.027	0.02	0.018	0.002	0.031
559	0.867	0.029	0.019	0.019	0.002	0.031
560	0.86	0.028	0.018	0.019	0.002	0.031
561	0.851	0.029	0.019	0.019	0.003	0.031
562	0.843	0.028	0.018	0.019	0.003	0.031
563	0.835	0.028	0.018	0.019	0.003	0.03
564	0.828	0.028	0.017	0.019	0.003	0.03
565	0.82	0.028	0.018	0.019	0.003	0.03
566	0.813	0.028	0.018	0.019	0.003	0.031
567	0.806	0.028	0.018	0.018	0.002	0.03
568	0.8	0.027	0.017	0.018	0.002	0.03
569	0.794	0.026	0.017	0.018	0.002	0.029
570	0.786	0.026	0.016	0.017	0.002	0.03
571	0.779	0.027	0.017	0.017	0.003	0.031
572	0.771	0.027	0.017	0.017	0.004	0.032
573	0.764	0.027	0.017	0.016	0.004	0.032
574	0.758	0.025	0.017	0.017	0.004	0.032
575	0.751	0.025	0.017	0.016	0.004	0.032
576	0.745	0.025	0.017	0.016	0.004	0.031
577	0.741	0.025	0.017	0.016	0.003	0.029
578	0.735	0.025	0.017	0.015	0.002	0.028
579	0.728	0.025	0.016	0.015	0.002	0.029
580	0.721	0.026	0.015	0.018	0.002	0.03
581	0.713	0.026	0.015	0.016	0.003	0.031
582	0.707	0.025	0.016	0.016	0.005	0.032
583	0.701	0.024	0.016	0.016	0.005	0.031
584	0.695	0.024	0.017	0.015	0.005	0.03
585	0.688	0.024	0.017	0.015	0.004	0.03
586	0.682	0.025	0.016	0.017	0.003	0.03
587	0.676	0.025	0.015	0.016	0.002	0.03
588	0.67	0.025	0.014	0.015	0.003	0.031
589	0.664	0.024	0.014	0.015	0.002	0.031
590	0.657	0.024	0.014	0.015	0.002	0.03
591	0.651	0.024	0.014	0.015	0.002	0.03
592	0.645	0.023	0.015	0.015	0.002	0.029
593	0.64	0.024	0.014	0.016	0.002	0.03
594	0.634	0.023	0.013	0.015	0.003	0.031
595	0.627	0.024	0.013	0.015	0.003	0.032
596	0.622	0.022	0.013	0.014	0.002	0.031
597	0.616	0.023	0.013	0.014	0.002	0.03
598	0.612	0.022	0.015	0.013	0.002	0.029
599	0.608	0.023	0.015	0.014	0.002	0.028
600	0.602	0.023	0.015	0.013	0.002	0.029
601	0.596	0.023	0.014	0.014	0.003	0.029
602	0.59	0.022	0.012	0.014	0.003	0.03
603	0.583	0.022	0.011	0.014	0.004	0.032
604	0.578	0.021	0.011	0.013	0.003	0.032
605	0.573	0.022	0.012	0.013	0.002	0.031
606	0.568	0.021	0.013	0.012	0.002	0.031
607	0.564	0.021	0.014	0.013	0.001	0.029
608	0.559	0.022	0.013	0.013	0.001	0.029
609	0.552	0.022	0.012	0.013	0.001	0.03
610	0.547	0.022	0.012	0.013	0.001	0.03
611	0.543	0.021	0.013	0.012	0	0.029
612	0.538	0.021	0.013	0.012	0.001	0.028
613	0.534	0.021	0.013	0.012	0.002	0.03
614	0.529	0.021	0.013	0.012	0.001	0.031
615	0.523	0.021	0.012	0.013	0.001	0.03
616	0.519	0.021	0.012	0.012	0.001	0.029
617	0.514	0.02	0.012	0.011	0	0.027
618	0.508	0.02	0.013	0.011	0.001	0.027
619	0.504	0.019	0.013	0.01	0.002	0.028
620	0.499	0.019	0.013	0.01	0.002	0.029
621	0.495	0.02	0.012	0.012	0.002	0.029
622	0.491	0.02	0.012	0.012	0.003	0.03
623	0.486	0.02	0.011	0.012	0.002	0.03
624	0.481	0.022	0.012	0.013	0.003	0.03
625	0.476	0.022	0.011	0.012	0.002	0.029
626	0.472	0.022	0.012	0.012	0.003	0.03
627	0.469	0.022	0.012	0.012	0.002	0.028
628	0.466	0.022	0.013	0.012	0.002	0.028
629	0.461	0.021	0.013	0.011	0.001	0.029
630	0.457	0.022	0.014	0.013	0.002	0.029
631	0.453	0.021	0.012	0.011	0.002	0.029
632	0.45	0.02	0.012	0.009	0.004	0.031
633	0.446	0.019	0.011	0.009	0.004	0.031
634	0.444	0.018	0.011	0.007	0.002	0.029
635	0.439	0.017	0.011	0.007	0.001	0.029
636	0.434	0.018	0.012	0.008	0	0.029
637	0.429	0.018	0.012	0.009	0	0.028
638	0.423	0.019	0.011	0.009	0.001	0.028
639	0.418	0.019	0.01	0.01	0.002	0.03
640	0.414	0.019	0.009	0.01	0.003	0.03
641	0.409	0.019	0.008	0.01	0.003	0.031
642	0.405	0.018	0.009	0.01	0.003	0.032
643	0.401	0.019	0.009	0.011	0.003	0.032
644	0.396	0.019	0.009	0.009	0.002	0.031
645	0.392	0.019	0.01	0.01	-0.001	0.03
646	0.389	0.017	0.009	0.009	0	0.029
647	0.385	0.016	0.009	0.009	0	0.029
648	0.383	0.015	0.009	0.008	0.002	0.03
649	0.38	0.016	0.009	0.007	0.003	0.031
650	0.377	0.017	0.01	0.006	0.002	0.03
651	0.374	0.018	0.009	0.008	0.001	0.03
652	0.372	0.016	0.008	0.006	0.001	0.03
653	0.368	0.016	0.007	0.008	0.001	0.03
654	0.364	0.015	0.008	0.009	0.001	0.029
655	0.361	0.015	0.008	0.008	0.001	0.029
656	0.356	0.016	0.009	0.009	0.002	0.029
657	0.352	0.017	0.009	0.009	0.002	0.03
658	0.35	0.017	0.009	0.007	0.002	0.03
659	0.346	0.017	0.008	0.007	0.002	0.029
660	0.343	0.016	0.008	0.007	-0.001	0.028
661	0.339	0.015	0.008	0.005	-0.002	0.027
662	0.335	0.015	0.008	0.006	-0.002	0.027
663	0.332	0.015	0.007	0.007	-0.002	0.028
664	0.328	0.014	0.007	0.007	-0.001	0.029
665	0.324	0.014	0.006	0.006	0	0.029
666	0.32	0.016	0.007	0.007	0.001	0.029
667	0.317	0.016	0.008	0.006	0.001	0.029
668	0.314	0.016	0.007	0.008	0	0.028
669	0.312	0.016	0.006	0.007	-0.001	0.027
670	0.308	0.014	0.006	0.007	0	0.026
671	0.306	0.014	0.006	0.005	0	0.027
672	0.303	0.014	0.007	0.005	0.001	0.029
673	0.299	0.015	0.008	0.006	0.002	0.03
674	0.297	0.016	0.008	0.008	0.002	0.031
675	0.294	0.018	0.007	0.008	0.001	0.032
676	0.291	0.018	0.007	0.009	0.001	0.031
677	0.289	0.018	0.006	0.009	0.001	0.03
678	0.288	0.017	0.006	0.008	0.001	0.029
679	0.285	0.018	0.006	0.008	0.001	0.028
680	0.283	0.017	0.007	0.008	0	0.027
681	0.279	0.016	0.007	0.007	0	0.027
682	0.275	0.016	0.007	0.006	-0.001	0.026
683	0.272	0.016	0.007	0.006	-0.001	0.027
684	0.27	0.016	0.007	0.007	-0.001	0.028
685	0.268	0.017	0.007	0.009	0.001	0.029
686	0.266	0.016	0.008	0.009	0.002	0.029
687	0.262	0.015	0.007	0.008	0.002	0.029
688	0.259	0.015	0.007	0.007	0.002	0.029
689	0.256	0.015	0.008	0.006	0	0.029
690	0.254	0.015	0.008	0.006	0	0.029
691	0.252	0.016	0.008	0.006	0.001	0.029
692	0.25	0.017	0.009	0.007	0.002	0.029
693	0.247	0.018	0.008	0.007	0.003	0.032
694	0.245	0.018	0.009	0.007	0.003	0.032
695	0.244	0.019	0.008	0.008	0.003	0.033
696	0.241	0.017	0.007	0.007	0.003	0.031
697	0.239	0.015	0.006	0.005	0.001	0.028
698	0.236	0.013	0.005	0.004	-0.001	0.026
699	0.234	0.012	0.006	0.002	-0.002	0.025
700	0.234	0.013	0.006	0.001	-0.003	0.025

## Sheet: Fig 8
	[TOC] (mg/lt)
	Time (min)	H2O2 (6660 mg/lt)	H2O2 (3330 mg/lt)	H2O2 (9990 mg/lt)	H2O2 (1332 mg/lt)	H2O2 (0 mg/lt)
	0	1341.75	1266	1230	1143.5	1307.5
	15	1189	1183	1043.5	1054	1305
	30	1137.25	1157.5	985	1012	1297.5
	60	1074.75	1113.5	1000	988.5	1296.5
	90	1016.86	1046	983.5	973	1263
	120	950.267	955.5	944.5	926	1187
	% TOC Conversion
	Time (min)	H2O2 (6660 mg/L)	H2O2 (3330 mg/L)	H2O2 (9990 mg/L)	H2O2 (1332 mg/L)	H2O2 (0 mg/L)
	0	0	0	0	0	0
	15	11.3844	6.55608	15.1626	7.82685	0.191205
	30	15.2413	8.5703	19.9187	11.4998	0.764818
	60	19.8994	12.0458	18.6992	13.5549	0.8413
	90	24.2141	17.3776	20.0407	14.9104	3.40344
	120	29.177	24.5261	23.2114	19.0206	9.21606

## Sheet: Fig 9
	[TOC] (mg/lt)
	Time (min)	H2O2 (6660 mg/lt)	H2O2 (3330 mg/lt)	H2O2 (9990 mg/lt)	H2O2 (0 mg/lt)
	0	1268	1128.5	1130	1144.5
	15	514.5	626.2	529.5	768.2
	30	501.5	611	509.5	754.7																									2,5 ml	3330 mg/lt
	60	416	578.8	391	721.8																									5 ml	6660 mg/lt
	90	402	534	359.5	714.2																									7,5 ml	9990 mg/lt
	120	387	523.6	289	706.5
	% TOC Conversion
	Time (min)	H2O2 (6660 mg/L)	H2O2 (3330 mg/L)	H2O2 (9990 mg/L)	H2O2 (0 mg/L)
	0	0	0	0	0
	15	59.4243	44.5104	53.1416	32.879
	30	60.4495	45.8573	54.9115	34.0585
	60	67.1924	48.7107	65.3982	36.9332
	90	68.2965	52.6805	68.1858	37.5972
	120	69.4795	53.6021	74.4248	38.27
	pH
	Time (min)	H2O2 (6660 mg/L)	H2O2 (3330 mg/L)	H2O2 (9990 mg/L)	H2O2 (0 mg/L)
	0	5.3	4.95	5.26	5.19
	15	3.23	2.85	3.01	3.25
	30	3.08	2.73	2.92	3.29
	60	2.91	2.66	2.91	3.42
	90	2.92	2.71	3.1	3.53
	120	3.09	2.84	3.36	3.61

## Sheet: Fig 10
	[TOC] (mg/lt)
	Time (min)	H2O2 - Fe(II) - pH correction at 0 min (pH ~ 4)	H2O2 - Fe(II) - pH correction at 30, 60, 90 min	H2O2 - Fe(II) - pH correction at 0 min (pH ~ 2,25)	H2O2 - Fe(II)	H2O2 - Fe(II) - pH correction at 0 min (pH ~ 3)
	0	1171	1177	1229	1341.75	1279.5
	15	807.5	1131.5	1010.5	1189	966
	30	794	1034	867	1137.25	906.75
	60	741.5	854.5	802.5	1074.75	898.75
	90	746.5	812.5	790.5	1016.86	835.5
	120	783	817.5	752	950.267	713.2
	% TOC Conversion
	Time (min)	pH correction at 0 min (pH=4)	pH correction at 30, 60, 90 min	pH correction at 0 min (pH=2.2)	pH=5.3	pH correction at 0 min (pH=3)
	0	0	0	0	0	0
	15	31.0418	3.86576	17.7787	11.3844	24.5018
	30	32.1947	12.1495	29.4548	15.2413	29.1325
	60	36.6781	27.4002	34.703	19.8994	29.7577
	90	36.2511	30.9686	35.6794	24.2141	34.7011
	120	33.1341	30.5438	38.812	29.177	44.2595
	pH
	Time (min)	pH correction at 0 min (pH=4)	pH correction at 30, 60, 90 min	pH correction at 0 min (pH=2.2)	pH=5.3	pH correction at 0 min (pH=3)
	0	4.02	4.64	2.23	5.34	3.01
	15	3.61	4.32	2.01	5.025	2.65
	30	3.5	4.2	1.94	4.93	2.56
	60	3.35	3.52	1.92	4.77	2.455
	90	3.24	2.88	1.93	4.61	2.445
	120	3.15	2.6	1.97	4.505	2.52

## Sheet: Fig 11
#Data (visible)	Pretreated diluted leachate	pH=5.3	pH correction at 0 min (pH=4)	pH correction at 30, 60, 90 min	pH correction at 0 min (pH=3)	pH correction at 0 min (pH=2.2)
190	2.886	2.741	2.652	2.601	2.607	2.591
191	3.056	2.837	2.757	2.728	2.7325	2.719
192	3.254	2.977	2.911	2.898	2.883	2.885
193	3.398	3.121	3.068	3.054	3.0305	3.037
194	3.449	3.254	3.177	3.164	3.1355	3.136
195	3.52	3.354	3.259	3.252	3.2225	3.224
196	3.581	3.412	3.317	3.322	3.288	3.289
197	3.639	3.457	3.363	3.382	3.3315	3.337
198	3.682	3.489	3.41	3.429	3.3505	3.368
199	3.696	3.495	3.434	3.443	3.361	3.377
200	3.717	3.514	3.438	3.439	3.378	3.393
201	3.75	3.528	3.452	3.436	3.4005	3.414
202	3.784	3.555	3.49	3.452	3.433	3.438
203	3.806	3.584	3.537	3.489	3.4715	3.469
204	3.83	3.625	3.57	3.536	3.508	3.497
205	3.851	3.647	3.578	3.572	3.527	3.516
206	3.861	3.658	3.575	3.574	3.5305	3.526
207	3.848	3.666	3.564	3.553	3.521	3.516
208	3.842	3.659	3.556	3.538	3.5105	3.503
209	3.844	3.64	3.548	3.547	3.5015	3.494
210	3.852	3.645	3.549	3.557	3.501	3.499
211	3.855	3.655	3.563	3.562	3.503	3.509
212	3.839	3.675	3.575	3.551	3.508	3.508
213	3.866	3.683	3.562	3.537	3.504	3.495
214	3.883	3.673	3.555	3.534	3.4945	3.488
215	3.886	3.654	3.546	3.547	3.486	3.493
216	3.873	3.638	3.557	3.556	3.4915	3.506
217	3.883	3.649	3.588	3.56	3.5115	3.522
218	3.899	3.674	3.608	3.562	3.5395	3.53
219	3.932	3.697	3.617	3.576	3.5595	3.536
220	3.927	3.717	3.643	3.607	3.5775	3.554
221	3.924	3.729	3.663	3.642	3.5995	3.591
222	3.945	3.744	3.676	3.671	3.6215	3.627
223	3.995	3.783	3.689	3.696	3.645	3.653
224	4.073	3.826	3.712	3.73	3.692	3.686
225	4.186	3.929	3.799	3.814	3.7985	3.772
226	4.204	3.967	3.874	3.901	3.8675	3.834
227	4.176	3.993	3.942	3.966	3.9225	3.901
228	4.132	4.015	3.96	3.996	3.947	3.948
229	4.12	4.023	3.975	3.983	3.9305	3.962
230	4.114	4.008	3.979	3.963	3.8975	3.963
231	4.195	4.05	4.008	3.969	3.908	3.978
232	4.215	4.024	3.982	3.957	3.876	3.935
233	4.218	4.001	3.947	3.93	3.853	3.894
234	4.212	3.984	3.887	3.891	3.8365	3.851
235	4.205	3.961	3.862	3.845	3.819	3.82
236	4.141	3.927	3.845	3.82	3.798	3.808
237	4.131	3.922	3.839	3.821	3.803	3.81
238	4.149	3.943	3.845	3.85	3.8295	3.834
239	4.189	3.978	3.889	3.895	3.874	3.872
240	4.247	4.044	3.963	3.954	3.9325	3.921
241	4.296	4.126	4.037	4.017	3.9925	3.981
242	4.36	4.195	4.098	4.077	4.0375	4.041
243	4.426	4.235	4.13	4.125	4.0685	4.084
244	4.451	4.244	4.144	4.152	4.0895	4.109
245	4.454	4.245	4.163	4.159	4.1135	4.119
246	4.453	4.274	4.197	4.17	4.1405	4.13
247	4.461	4.307	4.223	4.181	4.1565	4.142
248	4.507	4.307	4.226	4.188	4.1455	4.15
249	4.506	4.27	4.187	4.159	4.1	4.124
250	4.438	4.212	4.121	4.106	4.033	4.062
251	4.367	4.155	4.052	4.029	3.9685	3.984
252	4.327	4.11	3.992	3.966	3.9175	3.914
253	4.297	4.054	3.953	3.924	3.8665	3.861
254	4.271	4.01	3.92	3.89	3.811	3.826
255	4.239	3.969	3.88	3.861	3.7635	3.798
256	4.192	3.984	3.858	3.859	3.746	3.796
257	4.184	4.031	3.87	3.882	3.7695	3.82
258	4.276	4.083	3.928	3.939	3.8375	3.88
259	4.374	4.136	4.014	4.013	3.8965	3.946
260	4.409	4.18	4.075	4.057	3.919	3.977
261	4.422	4.175	4.078	4.052	3.9005	3.961
262	4.393	4.151	4.033	3.991	3.8425	3.913
263	4.309	4.094	3.942	3.911	3.766	3.835
264	4.293	4.026	3.881	3.85	3.7035	3.768
265	4.259	3.973	3.856	3.819	3.65	3.736
266	4.195	3.939	3.848	3.805	3.6145	3.723
267	4.189	3.94	3.858	3.797	3.5915	3.717
268	4.214	3.963	3.866	3.795	3.568	3.71
269	4.196	3.99	3.874	3.811	3.5425	3.691
270	4.235	4.011	3.881	3.836	3.5195	3.674
271	4.266	4.023	3.88	3.858	3.4965	3.675
272	4.247	4.024	3.861	3.866	3.473	3.679
273	4.27	4.005	3.849	3.852	3.443	3.663
274	4.252	3.965	3.82	3.813	3.399	3.631
275	4.174	3.938	3.817	3.785	3.3495	3.592
276	4.123	3.901	3.806	3.757	3.299	3.555
277	4.122	3.875	3.787	3.733	3.248	3.52
278	4.113	3.88	3.768	3.72	3.1985	3.488
279	4.135	3.895	3.771	3.721	3.1525	3.452
280	4.125	3.901	3.764	3.712	3.1035	3.423
281	4.117	3.938	3.784	3.722	3.057	3.393
282	4.132	3.939	3.803	3.74	3.005	3.358
283	4.152	3.94	3.81	3.747	2.952	3.318
284	4.166	3.943	3.802	3.748	2.8925	3.271
285	4.178	3.937	3.795	3.744	2.831	3.219
286	4.17	3.916	3.779	3.718	2.773	3.169
287	4.128	3.877	3.754	3.672	2.7135	3.114
288	4.171	3.933	3.767	3.675	2.6545	3.063
289	4.182	4.023	3.805	3.702	2.5995	3.021
290	4.215	4.086	3.848	3.742	2.539	2.974
291	4.264	4.143	3.879	3.757	2.475	2.923
292	4.26	4.145	3.882	3.732	2.411	2.863
293	4.186	4.114	3.828	3.666	2.3445	2.789
294	4.187	4.167	3.786	3.621	2.284	2.721
295	4.187	4.207	3.746	3.58	2.229	2.661
296	4.197	4.205	3.72	3.537	2.1815	2.611
297	4.23	4.185	3.68	3.477	2.1305	2.561
298	4.271	4.157	3.628	3.406	2.079	2.509
299	4.27	4.138	3.562	3.329	2.0245	2.45
300	4.289	4.121	3.49	3.25	1.9715	2.392
301	4.271	4.105	3.424	3.179	1.919	2.333
302	4.197	4.063	3.376	3.116	1.872	2.282
303	4.135	4.037	3.323	3.053	1.8225	2.226
304	4.137	4.049	3.261	2.99	1.7755	2.175
305	4.159	4.037	3.194	2.922	1.727	2.12
306	4.19	4.043	3.124	2.852	1.68	2.068
307	4.156	4.024	3.059	2.784	1.6335	2.017
308	4.116	3.995	3.005	2.725	1.592	1.971
309	4.12	4.037	2.952	2.667	1.554	1.928
310	4.16	4.049	2.901	2.616	1.5205	1.891
311	4.177	4.013	2.849	2.564	1.486	1.853
312	4.147	4.01	2.8	2.513	1.452	1.813
313	4.125	4.012	2.746	2.458	1.4165	1.774
314	4.097	4.01	2.692	2.402	1.382	1.735
315	4.075	4.021	2.638	2.347	1.348	1.695
316	4.068	3.969	2.586	2.298	1.3165	1.659
317	4.017	3.914	2.536	2.249	1.2835	1.622
318	3.987	3.911	2.488	2.204	1.253	1.584
319	3.972	3.906	2.438	2.158	1.2245	1.549
320	3.937	3.881	2.388	2.111	1.1975	1.515
321	3.949	3.884	2.337	2.063	1.1685	1.48
322	3.973	3.883	2.289	2.018	1.1395	1.447
323	4.049	3.886	2.244	1.972	1.1135	1.414
324	4.085	3.916	2.208	1.934	1.0905	1.386
325	4.04	3.926	2.176	1.898	1.0695	1.36
326	4.009	3.895	2.141	1.864	1.049	1.335
327	3.998	3.859	2.103	1.829	1.0285	1.309
328	3.991	3.844	2.063	1.794	1.0065	1.283
329	4.02	3.798	2.022	1.756	0.9835	1.254
330	3.972	3.779	1.98	1.714	0.9595	1.225
331	3.903	3.773	1.939	1.674	0.935	1.195
332	3.93	3.773	1.901	1.639	0.9145	1.169
333	3.947	3.736	1.867	1.607	0.8975	1.147
334	3.97	3.751	1.833	1.577	0.8795	1.124
335	3.94	3.753	1.802	1.547	0.861	1.101
336	3.938	3.733	1.768	1.515	0.8435	1.078
337	3.947	3.684	1.735	1.486	0.827	1.057
338	3.966	3.661	1.699	1.454	0.81	1.033
339	3.991	3.637	1.665	1.423	0.7915	1.011
340	3.961	3.622	1.63	1.392	0.7735	0.988
341	3.915	3.595	1.597	1.362	0.7545	0.965
342	3.939	3.549	1.564	1.331	0.7375	0.942
343	3.953	3.499	1.532	1.302	0.722	0.921
344	3.927	3.46	1.5	1.273	0.706	0.898
345	3.933	3.447	1.472	1.247	0.6915	0.879
346	3.929	3.409	1.444	1.223	0.6785	0.862
347	3.912	3.366	1.415	1.196	0.665	0.843
348	3.89	3.328	1.387	1.17	0.6505	0.824
349	3.898	3.282	1.357	1.144	0.635	0.804
350	3.943	3.229	1.328	1.118	0.6195	0.783
351	3.951	3.177	1.298	1.092	0.6045	0.763
352	4.007	3.115	1.268	1.065	0.5895	0.746
353	3.995	3.061	1.24	1.038	0.575	0.727
354	3.986	3.02	1.212	1.014	0.561	0.71
355	4.037	2.974	1.186	0.992	0.548	0.692
356	4.066	2.925	1.161	0.97	0.537	0.675
357	4.098	2.873	1.135	0.948	0.525	0.659
358	4.112	2.818	1.11	0.925	0.5125	0.642
359	4.093	2.764	1.085	0.904	0.5	0.626
360	4.128	2.714	1.061	0.883	0.488	0.61
361	4.16	2.658	1.038	0.864	0.4785	0.596
362	4.119	2.607	1.017	0.849	0.4705	0.586
363	4.131	2.559	0.998	0.832	0.4635	0.576
364	4.052	2.509	0.977	0.814	0.454	0.564
365	4.053	2.457	0.954	0.793	0.4415	0.55
366	4.085	2.4	0.929	0.769	0.429	0.533
367	4.034	2.342	0.905	0.747	0.4175	0.518
368	3.965	2.291	0.884	0.729	0.407	0.504
369	3.932	2.242	0.865	0.71	0.397	0.49
370	3.874	2.192	0.845	0.693	0.387	0.477
371	3.975	2.14	0.824	0.675	0.3765	0.463
372	4.027	2.09	0.802	0.656	0.3665	0.452
373	3.981	2.047	0.783	0.64	0.3565	0.439
374	4.011	2.006	0.765	0.624	0.347	0.427
375	4.022	1.967	0.749	0.609	0.3375	0.416
376	4.052	1.926	0.733	0.595	0.33	0.405
377	4.164	1.884	0.716	0.582	0.3225	0.396
378	4.217	1.847	0.701	0.57	0.317	0.389
379	4.166	1.811	0.686	0.557	0.309	0.378
380	4.109	1.771	0.669	0.542	0.3	0.367
381	4.028	1.73	0.651	0.527	0.291	0.356
382	3.949	1.689	0.635	0.512	0.283	0.346
383	4.021	1.654	0.619	0.499	0.276	0.338
384	4.154	1.623	0.607	0.488	0.2705	0.331
385	4.19	1.591	0.594	0.476	0.2645	0.323
386	4.261	1.559	0.583	0.465	0.2575	0.314
387	4.273	1.527	0.571	0.454	0.2505	0.306
388	4.142	1.497	0.558	0.443	0.2445	0.298
389	4.072	1.469	0.546	0.433	0.239	0.291
390	4.079	1.444	0.534	0.423	0.233	0.283
391	4.103	1.418	0.523	0.413	0.227	0.276
392	4.166	1.392	0.512	0.404	0.222	0.269
393	4.173	1.369	0.504	0.395	0.217	0.264
394	4.125	1.346	0.495	0.388	0.213	0.26
395	4.021	1.322	0.486	0.379	0.2085	0.255
396	3.97	1.3	0.476	0.371	0.204	0.249
397	3.957	1.275	0.466	0.362	0.1995	0.243
398	3.936	1.25	0.455	0.353	0.194	0.236
399	3.926	1.226	0.446	0.345	0.1895	0.23
400	3.905	1.204	0.438	0.337	0.184	0.224
401	3.921	1.183	0.43	0.329	0.18	0.219
402	3.904	1.162	0.42	0.321	0.1745	0.213
403	3.951	1.14	0.412	0.313	0.171	0.207
404	4.041	1.119	0.403	0.307	0.167	0.202
405	4.014	1.1	0.395	0.302	0.1645	0.198
406	3.937	1.083	0.389	0.297	0.161	0.194
407	3.9	1.066	0.382	0.292	0.1585	0.191
408	3.886	1.046	0.373	0.283	0.154	0.185
409	4.012	1.024	0.363	0.274	0.148	0.178
410	4.124	1.002	0.352	0.266	0.1425	0.172
411	4.132	0.982	0.344	0.259	0.138	0.167
412	4.114	0.965	0.338	0.252	0.1335	0.161
413	4.074	0.949	0.332	0.247	0.13	0.157
414	4.009	0.931	0.324	0.241	0.1265	0.152
415	3.986	0.912	0.317	0.234	0.1225	0.148
416	3.954	0.893	0.308	0.227	0.1185	0.143
417	3.914	0.874	0.301	0.22	0.115	0.14
418	3.871	0.859	0.294	0.213	0.1115	0.135
419	3.865	0.845	0.289	0.208	0.1085	0.131
420	3.799	0.83	0.284	0.204	0.106	0.128
421	3.734	0.814	0.279	0.2	0.104	0.125
422	3.711	0.799	0.274	0.196	0.102	0.123
423	3.687	0.784	0.269	0.193	0.1005	0.121
424	3.657	0.772	0.265	0.189	0.0985	0.118
425	3.627	0.759	0.261	0.186	0.097	0.116
426	3.582	0.746	0.256	0.183	0.0955	0.113
427	3.529	0.733	0.251	0.179	0.093	0.111
428	3.477	0.719	0.245	0.176	0.0895	0.108
429	3.421	0.706	0.24	0.171	0.0875	0.105
430	3.372	0.693	0.235	0.166	0.085	0.101
431	3.331	0.679	0.23	0.161	0.082	0.098
432	3.307	0.668	0.225	0.157	0.0805	0.095
433	3.278	0.657	0.221	0.154	0.079	0.092
434	3.241	0.646	0.216	0.15	0.0765	0.089
435	3.196	0.635	0.212	0.146	0.0745	0.087
436	3.149	0.624	0.209	0.142	0.073	0.085
437	3.109	0.614	0.204	0.138	0.07	0.083
438	3.067	0.604	0.2	0.134	0.0685	0.08
439	3.029	0.595	0.195	0.131	0.065	0.076
440	2.995	0.585	0.192	0.13	0.0635	0.074
441	2.963	0.576	0.189	0.127	0.0625	0.074
442	2.933	0.567	0.186	0.125	0.061	0.072
443	2.904	0.558	0.183	0.123	0.0605	0.071
444	2.872	0.549	0.179	0.12	0.06	0.068
445	2.839	0.54	0.175	0.117	0.0575	0.064
446	2.802	0.532	0.172	0.114	0.056	0.062
447	2.766	0.526	0.169	0.112	0.0545	0.061
448	2.733	0.518	0.167	0.111	0.0535	0.061
449	2.705	0.511	0.165	0.109	0.0535	0.06
450	2.679	0.503	0.162	0.107	0.053	0.058
451	2.652	0.496	0.159	0.105	0.051	0.057
452	2.62	0.488	0.155	0.101	0.0495	0.055
453	2.586	0.481	0.152	0.099	0.0485	0.054
454	2.552	0.473	0.15	0.098	0.0475	0.053
455	2.519	0.466	0.147	0.095	0.046	0.051
456	2.489	0.459	0.144	0.092	0.0445	0.049
457	2.458	0.453	0.141	0.089	0.0425	0.046
458	2.429	0.445	0.137	0.086	0.0405	0.044
459	2.404	0.439	0.136	0.084	0.039	0.043
460	2.381	0.432	0.134	0.083	0.0395	0.042
461	2.361	0.427	0.133	0.083	0.04	0.043
462	2.337	0.422	0.132	0.083	0.04	0.042
463	2.306	0.417	0.129	0.082	0.0395	0.041
464	2.274	0.41	0.126	0.08	0.038	0.04
465	2.243	0.404	0.124	0.077	0.036	0.039
466	2.217	0.397	0.122	0.076	0.0355	0.039
467	2.198	0.393	0.12	0.075	0.035	0.036
468	2.18	0.388	0.119	0.073	0.0345	0.034
469	2.16	0.383	0.117	0.072	0.033	0.033
470	2.136	0.377	0.114	0.071	0.033	0.033
471	2.109	0.372	0.112	0.069	0.0325	0.032
472	2.082	0.366	0.11	0.068	0.0325	0.034
473	2.06	0.361	0.109	0.066	0.031	0.032
474	2.039	0.356	0.108	0.064	0.0305	0.03
475	2.017	0.351	0.106	0.063	0.0295	0.03
476	1.994	0.346	0.104	0.062	0.0285	0.028
477	1.973	0.342	0.101	0.06	0.0275	0.027
478	1.952	0.337	0.099	0.059	0.027	0.026
479	1.933	0.332	0.097	0.057	0.0255	0.024
480	1.91	0.328	0.095	0.054	0.023	0.022
481	1.884	0.322	0.092	0.051	0.021	0.02
482	1.86	0.316	0.089	0.048	0.0205	0.019
483	1.841	0.312	0.088	0.047	0.0205	0.02
484	1.824	0.308	0.088	0.048	0.023	0.021
485	1.811	0.306	0.088	0.05	0.0245	0.023
486	1.795	0.304	0.088	0.052	0.026	0.023
487	1.776	0.301	0.087	0.052	0.025	0.022
488	1.758	0.297	0.086	0.051	0.0245	0.022
489	1.74	0.293	0.084	0.049	0.023	0.021
490	1.721	0.288	0.082	0.048	0.0225	0.02
491	1.704	0.284	0.082	0.048	0.022	0.02
492	1.688	0.281	0.082	0.048	0.0225	0.02
493	1.67	0.278	0.083	0.049	0.023	0.02
494	1.653	0.274	0.081	0.048	0.023	0.02
495	1.633	0.271	0.08	0.047	0.0225	0.019
496	1.612	0.267	0.077	0.045	0.0215	0.018
497	1.595	0.264	0.076	0.043	0.02	0.017
498	1.579	0.262	0.076	0.043	0.0195	0.016
499	1.566	0.259	0.075	0.043	0.019	0.017
500	1.55	0.256	0.075	0.043	0.0195	0.016
501	1.534	0.252	0.073	0.042	0.019	0.016
502	1.516	0.249	0.071	0.04	0.019	0.015
503	1.5	0.245	0.068	0.037	0.018	0.014
504	1.483	0.242	0.068	0.036	0.0175	0.013
505	1.468	0.239	0.067	0.036	0.017	0.013
506	1.451	0.236	0.068	0.036	0.0165	0.012
507	1.436	0.232	0.067	0.035	0.0165	0.012
508	1.419	0.23	0.066	0.034	0.0155	0.011
509	1.404	0.227	0.064	0.033	0.0155	0.011
510	1.391	0.225	0.062	0.032	0.0155	0.011
511	1.377	0.223	0.06	0.031	0.016	0.012
512	1.366	0.221	0.06	0.032	0.016	0.012
513	1.354	0.219	0.06	0.033	0.0165	0.013
514	1.34	0.217	0.06	0.032	0.0155	0.012
515	1.327	0.215	0.059	0.03	0.014	0.01
516	1.312	0.211	0.057	0.029	0.013	0.008
517	1.297	0.208	0.056	0.028	0.0125	0.006
518	1.285	0.206	0.055	0.029	0.0125	0.006
519	1.273	0.204	0.056	0.029	0.014	0.008
520	1.261	0.203	0.056	0.029	0.0145	0.009
521	1.248	0.201	0.056	0.028	0.014	0.008
522	1.235	0.198	0.055	0.027	0.0135	0.008
523	1.222	0.194	0.053	0.025	0.0125	0.006
524	1.209	0.191	0.051	0.024	0.011	0.004
525	1.195	0.189	0.049	0.022	0.0095	0.004
526	1.183	0.187	0.048	0.021	0.008	0.003
527	1.172	0.186	0.047	0.021	0.0085	0.003
528	1.163	0.185	0.048	0.022	0.01	0.005
529	1.155	0.184	0.05	0.024	0.0125	0.007
530	1.146	0.182	0.05	0.025	0.014	0.009
531	1.135	0.18	0.049	0.025	0.0145	0.009
532	1.123	0.178	0.048	0.025	0.013	0.009
533	1.111	0.175	0.046	0.024	0.0125	0.008
534	1.1	0.174	0.046	0.024	0.012	0.007
535	1.09	0.173	0.047	0.023	0.012	0.006
536	1.08	0.171	0.047	0.023	0.013	0.006
537	1.069	0.169	0.046	0.022	0.012	0.005
538	1.056	0.166	0.043	0.019	0.01	0.004
539	1.044	0.163	0.041	0.018	0.009	0.002
540	1.033	0.161	0.04	0.017	0.008	0.002
541	1.025	0.16	0.04	0.018	0.009	0.003
542	1.017	0.159	0.041	0.019	0.01	0.005
543	1.01	0.159	0.043	0.021	0.012	0.007
544	1.001	0.158	0.043	0.021	0.012	0.008
545	0.991	0.156	0.043	0.021	0.011	0.006
546	0.98	0.154	0.042	0.019	0.01	0.005
547	0.97	0.151	0.04	0.018	0.0105	0.005
548	0.96	0.149	0.04	0.018	0.011	0.005
549	0.951	0.147	0.04	0.018	0.0115	0.006
550	0.942	0.145	0.038	0.018	0.0105	0.005
551	0.934	0.144	0.036	0.017	0.009	0.003
552	0.925	0.143	0.035	0.017	0.009	0.003
553	0.916	0.141	0.035	0.016	0.0085	0.003
554	0.908	0.139	0.034	0.016	0.008	0.003
555	0.899	0.138	0.035	0.017	0.0085	0.004
556	0.891	0.136	0.034	0.017	0.0085	0.003
557	0.883	0.135	0.034	0.016	0.0085	0.003
558	0.875	0.134	0.033	0.015	0.0085	0.002
559	0.867	0.133	0.033	0.014	0.008	0.002
560	0.86	0.131	0.032	0.013	0.0075	0.001
561	0.851	0.129	0.033	0.013	0.0075	0.002
562	0.843	0.127	0.032	0.013	0.007	0.002
563	0.835	0.126	0.032	0.012	0.007	0.001
564	0.828	0.124	0.03	0.012	0.007	0
565	0.82	0.124	0.03	0.011	0.0065	0
566	0.813	0.122	0.029	0.011	0.006	-0.001
567	0.806	0.122	0.029	0.011	0.0065	0.001
568	0.8	0.121	0.029	0.011	0.007	0.001
569	0.794	0.119	0.029	0.011	0.007	0.001
570	0.786	0.117	0.028	0.011	0.007	0
571	0.779	0.116	0.028	0.01	0.0065	0
572	0.771	0.114	0.027	0.01	0.0055	0
573	0.764	0.114	0.028	0.011	0.0055	0.001
574	0.758	0.114	0.029	0.01	0.006	0.001
575	0.751	0.112	0.028	0.011	0.006	0
576	0.745	0.111	0.029	0.011	0.007	0
577	0.741	0.111	0.029	0.011	0.0065	0
578	0.735	0.109	0.028	0.01	0.006	0
579	0.728	0.108	0.028	0.011	0.006	0
580	0.721	0.106	0.027	0.01	0.006	0
581	0.713	0.105	0.027	0.011	0.006	-0.001
582	0.707	0.103	0.026	0.01	0.006	0
583	0.701	0.103	0.025	0.009	0.0065	0
584	0.695	0.102	0.024	0.008	0.007	0
585	0.688	0.1	0.023	0.008	0.0065	-0.001
586	0.682	0.098	0.022	0.007	0.0065	-0.001
587	0.676	0.098	0.023	0.007	0.0055	-0.001
588	0.67	0.096	0.022	0.006	0.005	0
589	0.664	0.095	0.022	0.006	0.0055	-0.001
590	0.657	0.095	0.021	0.006	0.005	-0.001
591	0.651	0.093	0.022	0.006	0.0055	-0.001
592	0.645	0.093	0.022	0.006	0.005	-0.002
593	0.64	0.093	0.022	0.007	0.0045	-0.002
594	0.634	0.092	0.021	0.006	0.0035	-0.002
595	0.627	0.091	0.02	0.004	0.003	-0.003
596	0.622	0.089	0.019	0.004	0.003	-0.003
597	0.616	0.088	0.019	0.005	0.0035	-0.002
598	0.612	0.087	0.019	0.007	0.0045	-0.002
599	0.608	0.087	0.021	0.008	0.005	-0.002
600	0.602	0.086	0.021	0.008	0.0045	-0.002
601	0.596	0.084	0.019	0.006	0.004	-0.003
602	0.59	0.082	0.018	0.005	0.0025	-0.003
603	0.583	0.082	0.017	0.004	0.0025	-0.003
604	0.578	0.082	0.016	0.003	0.0025	-0.004
605	0.573	0.081	0.017	0.004	0.0025	-0.003
606	0.568	0.081	0.019	0.004	0.003	-0.003
607	0.564	0.079	0.02	0.004	0.0035	-0.003
608	0.559	0.078	0.02	0.005	0.0035	-0.003
609	0.552	0.077	0.018	0.004	0.0025	-0.004
610	0.547	0.076	0.016	0.004	0.002	-0.004
611	0.543	0.075	0.016	0.003	0.002	-0.005
612	0.538	0.075	0.018	0.004	0.003	-0.004
613	0.534	0.075	0.018	0.005	0.0035	-0.002
614	0.529	0.074	0.018	0.005	0.0035	-0.002
615	0.523	0.073	0.016	0.005	0.004	-0.003
616	0.519	0.071	0.015	0.004	0.0035	-0.003
617	0.514	0.07	0.015	0.003	0.003	-0.004
618	0.508	0.069	0.016	0.004	0.0035	-0.004
619	0.504	0.069	0.016	0.005	0.004	-0.003
620	0.499	0.07	0.016	0.004	0.004	-0.004
621	0.495	0.069	0.015	0.004	0.003	-0.003
622	0.491	0.068	0.016	0.004	0.0035	-0.003
623	0.486	0.067	0.016	0.003	0.003	-0.004
624	0.481	0.065	0.016	0.003	0.0035	-0.004
625	0.476	0.063	0.014	0.002	0.003	-0.004
626	0.472	0.064	0.014	0.001	0.0035	-0.004
627	0.469	0.063	0.013	0.002	0.0035	-0.003
628	0.466	0.063	0.015	0.002	0.0035	-0.004
629	0.461	0.062	0.015	0.004	0.004	-0.003
630	0.457	0.062	0.016	0.005	0.0045	-0.002
631	0.453	0.062	0.016	0.004	0.004	-0.003
632	0.45	0.062	0.016	0.005	0.0045	-0.003
633	0.446	0.061	0.016	0.004	0.0045	-0.002
634	0.444	0.061	0.018	0.004	0.0045	-0.001
635	0.439	0.06	0.017	0.004	0.004	0
636	0.434	0.059	0.017	0.005	0.003	0
637	0.429	0.059	0.015	0.003	0.003	-0.002
638	0.423	0.058	0.014	0.003	0.003	-0.002
639	0.418	0.056	0.012	0.002	0.003	-0.002
640	0.414	0.054	0.012	0.001	0.0025	-0.003
641	0.409	0.054	0.011	-0.001	0.002	-0.003
642	0.405	0.053	0.01	-0.002	0.0015	-0.003
643	0.401	0.053	0.01	-0.003	0.001	-0.004
644	0.396	0.052	0.008	-0.002	0.001	-0.004
645	0.392	0.05	0.008	-0.002	0.0005	-0.004
646	0.389	0.05	0.007	-0.001	0.001	-0.004
647	0.385	0.05	0.008	-0.001	0.001	-0.004
648	0.383	0.05	0.009	-0.001	0.0015	-0.005
649	0.38	0.049	0.009	-0.002	0.0015	-0.005
650	0.377	0.048	0.009	-0.001	0.002	-0.005
651	0.374	0.047	0.009	-0.001	0.0015	-0.005
652	0.372	0.047	0.01	-0.001	0.0015	-0.004
653	0.368	0.047	0.01	0	0.001	-0.004
654	0.364	0.046	0.009	0	0.001	-0.004
655	0.361	0.045	0.008	0	0.001	-0.004
656	0.356	0.044	0.007	-0.001	0.001	-0.005
657	0.352	0.044	0.006	-0.001	0.0005	-0.005
658	0.35	0.044	0.007	-0.001	0.001	-0.005
659	0.346	0.044	0.009	0	0.001	-0.004
660	0.343	0.043	0.01	0	0.001	-0.004
661	0.339	0.043	0.011	0.001	0.001	-0.005
662	0.335	0.043	0.011	0	0.0005	-0.006
663	0.332	0.043	0.01	0	0.001	-0.006
664	0.328	0.042	0.009	-0.001	0.0005	-0.005
665	0.324	0.04	0.008	-0.002	0.001	-0.006
666	0.32	0.039	0.007	-0.003	0.001	-0.005
667	0.317	0.038	0.007	-0.002	0.001	-0.006
668	0.314	0.038	0.007	-0.001	0.0005	-0.006
669	0.312	0.038	0.007	-0.001	0.0005	-0.006
670	0.308	0.038	0.007	-0.002	0	-0.006
671	0.306	0.037	0.006	-0.002	0	-0.006
672	0.303	0.036	0.006	-0.003	0.0005	-0.006
673	0.299	0.036	0.006	-0.003	0.0005	-0.006
674	0.297	0.036	0.005	-0.003	0	-0.007
675	0.294	0.035	0.006	-0.003	0	-0.007
676	0.291	0.035	0.006	-0.004	0	-0.006
677	0.289	0.034	0.006	-0.004	0	-0.005
678	0.288	0.034	0.006	-0.003	0.0005	-0.005
679	0.285	0.034	0.005	-0.003	0.0005	-0.006
680	0.283	0.034	0.006	-0.002	0	-0.007
681	0.279	0.034	0.006	-0.002	0.0005	-0.007
682	0.275	0.033	0.005	-0.002	-0.0005	-0.008
683	0.272	0.033	0.005	-0.002	0	-0.008
684	0.27	0.031	0.005	-0.003	0	-0.007
685	0.268	0.03	0.005	-0.003	0.001	-0.007
686	0.266	0.03	0.005	-0.003	0.0015	-0.006
687	0.262	0.03	0.005	-0.004	0.0015	-0.004
688	0.259	0.03	0.005	-0.003	0.0015	-0.004
689	0.256	0.03	0.006	-0.004	0.0005	-0.005
690	0.254	0.03	0.006	-0.004	-0.0005	-0.006
691	0.252	0.03	0.006	-0.004	-0.0005	-0.005
692	0.25	0.029	0.004	-0.003	-0.001	-0.006
693	0.247	0.028	0.003	-0.004	0.0005	-0.005
694	0.245	0.027	0.002	-0.004	0.0015	-0.004
695	0.244	0.026	0.001	-0.006	0.001	-0.004
696	0.241	0.026	0.002	-0.005	0.0005	-0.005
697	0.239	0.027	0.003	-0.005	-0.001	-0.006
698	0.236	0.027	0.004	-0.004	-0.002	-0.008
699	0.234	0.027	0.005	-0.004	-0.001	-0.009
700	0.234	0.027	0.006	-0.004	-0.001	-0.01

## Sheet: Fig 12
	[TOC] (mg/lt)
	Time (min)	H2O2 - Fe(III)	H2O2 - Fe(III) - pH correction at 0 min (pH ~ 3)
	0	1268	1284
	15	514.5	638.5
	30	501.5	624
	60	416	618.5
	90	402	551
	120	387	477
	% TOC Conversion
	Time (min)	pH=5.3	pH correction at 0 min (pH=3)
	0	0	0
	15	59.4243	50.2726
	30	60.4495	51.4019
	60	67.1924	51.8302
	90	68.2965	57.0872
	120	69.4795	62.8505
